# Supplementary material for: Revealing the Drivers Underlying Distinct Evolutionary Trajectories in Lung Adenocarcinoma
Source: bioRxiv. 2025 Dec 23:2025.12.19.695410. Preprint. [Version 1] doi: 10.64898/2025.12.19.695410 (PMC12776081; doi:10.64898/2025.12.19.695410)
Supplement: Supplement 1 [file media-1.xlsx]

## Sheet: TS1 Demographics
Table S1: Demographics
Demographic/intersect	Number
Individual demographics
Sex
Female	369
Male	181
Ancestry
European	339
East Asian	190
American or Mixed	16
African	5
Smoking
Never smoked	407
Smoked	143
Two-way intersects
Sex : Ancestry
Female : European	194
Female : East Asian	164
Male : European	145
Male : East Asian	26
Female : American or Mixed	10
Male : American or Mixed	6
Male : African	4
Female : African	1
Sex : Smoking
Female : Never smoked	333
Male : Smoked	107
Male : Never smoked	74
Female : Smoked	36
Ancestry : Smoking
European : Never smoked	203
East Asian : Never smoked	188
European : Smoked	136
American or Mixed : Never smoked	14
African : Smoked	3
African : Never smoked	2
American or Mixed : Smoked	2
East Asian : Smoked	2
Three-way intersects
Sex : Ancestry : Smoking
Female : East Asian : Never smoked	163
Female : European : Never smoked	160
Male : European : Smoked	102
Male : European : Never smoked	43
Female : European : Smoked	34
Male : East Asian : Never smoked	25
Female : American or Mixed : Never smoked	9
Male : American or Mixed : Never smoked	5
Male : African : Smoked	3
Female : African : Never smoked	1
Female : American or Mixed : Smoked	1
Female : East Asian : Smoked	1
Male : African : Never smoked	1
Male : American or Mixed : Smoked	1
Male : East Asian : Smoked	1

## Sheet: TS2 Trajectories by smoking and
Table S2: Trajectories by smoking and SBS4
			Evolutionary trajectory
			NSD-Loss	NSD-Gain	SD
Smoking status	Never smoked	SBS-	172	152	65
		SBS+	3	5	9
		Total	175	157	74
	Smoked	SBS-	6	6	4
		SBS+	2	9	116
		Total	8	15	120

## Sheet: TS3 Co-occurrence
Table S3: Event co-occurrence and mutual exclusivity
Event A	Event B	Event A occurrences	Event B occurrences	Probability of both events occurring in a sample	Expected co-occurrences	Observed co-occurrences	Proportion of rarer event with co-occurrence	Mutual exclusivity FDR	Co-occurrence FDR
HD: 9p24.3-11.2 (PSIP1, CDKN2A)	LOH: 9p24.3-11 (PSIP1, CDKN2A)	148	398	0.195	107.3	148	1	1	0
LOH: 15p11.2	LOH: 15q11.1-22.31 (MGA)	223	322	0.238	130.8	221	0.991	1	0
LOH: 19p (KEAP1, STK11, SMARCA4)	STK11	296	58	0.057	31.3	57	0.9828	1	0
LOH: 17p13.3-11.2 (TP53)	TP53	341	196	0.222	121.7	188	0.9592	1	0
KEAP1	LOH: 19p (KEAP1, STK11, SMARCA4)	54	296	0.053	29.1	51	0.9444	1	0
Gain: 1q21.1-44 (PDE4DIP)	STK11	364	58	0.07	38.5	54	0.931	1	0
LOH: 18p11.32-11.21	LOH: 18q (SETBP1, SMAD4)	216	312	0.224	122.8	196	0.9074	1	0
LOH: 9p24.3-11 (PSIP1, CDKN2A)	LOH: 9q12-34.3 (BRD3)	398	324	0.428	234.9	284	0.8765	1	0
Gain: 5p (DROSHA)	Gain: 5q (PDGFRB, FGFR4, APC)	357	245	0.29	159.3	213	0.8694	1	0
Gain: 16p	Gain: 16q11.2-12.2	273	169	0.153	84	144	0.8521	1	0
Gain: 7p (EGFR)	Gain: 7q (POT1, KMT2C, BRAF, MET)	334	330	0.366	200.8	276	0.8364	1	0
LOH: 3p (TGFBR2, BAP1, SETD2, CTNNB1, ROBO2)	LOH: 3q (MB21D2, PIK3CA, TBL1XR1)	288	261	0.249	136.9	217	0.8314	1	0
RB1	TP53	29	196	0.019	10.4	24	0.8276	1	0
Gain: 17q12-25.3 (ERBB2, CDK12)	LOH: 17p13.3-11.2 (TP53)	207	341	0.234	128.6	169	0.8164	1	0
LOH: 17p13.3-11.2 (TP53)	LOH: 22q11.23-13.31	341	211	0.239	131.1	171	0.8104	1	0
TP53	WGD	196	333	0.217	118.9	158	0.8061	1	0
LOH: 13q (FLT3, RB1)	TP53	325	196	0.211	116	156	0.7959	1	0
Gain: 16q11.2-12.2	Gain: 5p (DROSHA)	169	357	0.2	109.9	133	0.787	1	0
LOH: 19p (KEAP1, STK11, SMARCA4)	LOH: 19q13.2-13.43	296	260	0.255	140.2	204	0.7846	1	0
Gain: 3q26.2	LOH: 17p13.3-11.2 (TP53)	147	341	0.166	91.3	115	0.7823	1	0
LOH: 8p (NRG1)	TP53	344	196	0.224	122.8	153	0.7806	1	0
Gain: 17q12-25.3 (ERBB2, CDK12)	Gain: 5p (DROSHA)	207	357	0.245	134.6	161	0.7778	1	0
LOH: 19p (KEAP1, STK11, SMARCA4)	LRP1B	296	88	0.086	47.4	68	0.7727	1	0
LOH: 13q (FLT3, RB1)	LOH: 17p13.3-11.2 (TP53)	325	341	0.368	201.9	251	0.7723	1	0
LOH: 15p11.2	LOH: 17p13.3-11.2 (TP53)	223	341	0.252	138.5	172	0.7713	1	0
Gain: 3q26.2	WGD	147	333	0.162	89.2	113	0.7687	1	0
LOH: 17p13.3-11.2 (TP53)	LOH: 18p11.32-11.21	341	216	0.244	134.2	165	0.7639	1	0
Gain: 16q11.2-12.2	Gain: 7p (EGFR)	169	334	0.187	102.8	129	0.7633	1	0
LOH: 15p11.2	LOH: 8p (NRG1)	223	344	0.255	139.7	170	0.7623	1	0
LOH: 12p13.33-12.1 (ATF7IP)	LOH: 17p13.3-11.2 (TP53)	233	341	0.264	144.7	177	0.7597	1	0
EGFR	LOH: 8p (NRG1)	236	344	0.269	147.9	179	0.7585	1	0
Gain: 3q26.2	LOH: 13q (FLT3, RB1)	147	325	0.159	87	111	0.7551	1	0
Gain: 3q26.2	LOH: 3p (TGFBR2, BAP1, SETD2, CTNNB1, ROBO2)	147	288	0.14	77.1	111	0.7551	1	0
LOH: 22q11.23-13.31	LOH: 8p (NRG1)	211	344	0.241	132.2	159	0.7536	1	0
Gain: 8q (PABPC1)	LOH: 8p (NRG1)	328	344	0.374	205.5	247	0.753	1	0
LOH: 17p13.3-11.2 (TP53)	LOH: 8p (NRG1)	341	344	0.389	213.7	256	0.7507	1	0
EGFR	Gain: 7p (EGFR)	236	334	0.262	143.6	177	0.75	1	0
LOH: 17p13.3-11.2 (TP53)	LOH: 18q (SETBP1, SMAD4)	341	312	0.353	193.8	234	0.75	1	0
Gain: 17q12-25.3 (ERBB2, CDK12)	Gain: 8q (PABPC1)	207	328	0.225	123.7	155	0.7488	1	0
LOH: 10q11.22-26.3 (NT5C2, PTEN)	LOH: 17p13.3-11.2 (TP53)	262	341	0.296	162.7	196	0.7481	1	0
Gain: 5q (PDGFRB, FGFR4, APC)	Gain: 7q (POT1, KMT2C, BRAF, MET)	245	330	0.268	147.3	182	0.7429	1	0
Gain: 1q21.1-44 (PDE4DIP)	Gain: 8q (PABPC1)	364	328	0.396	217.5	243	0.7409	1	0
LOH: 16q12.2-24.3 (ZFHX3)	LOH: 8p (NRG1)	247	344	0.282	154.8	183	0.7409	1	0
Gain: 5q (PDGFRB, FGFR4, APC)	Gain: 7p (EGFR)	245	334	0.271	149.1	181	0.7388	1	0
Gain: 5p (DROSHA)	Gain: 7q (POT1, KMT2C, BRAF, MET)	357	330	0.391	214.6	243	0.7364	1	0
Gain: 17q12-25.3 (ERBB2, CDK12)	Gain: 7p (EGFR)	207	334	0.229	125.9	152	0.7343	1	0
Gain: 17q12-25.3 (ERBB2, CDK12)	WGD	207	333	0.229	125.6	152	0.7343	1	0
LOH: 16q12.2-24.3 (ZFHX3)	LOH: 17p13.3-11.2 (TP53)	247	341	0.279	153.4	181	0.7328	1	0
Gain: 16p	Gain: 7p (EGFR)	273	334	0.303	166.1	200	0.7326	1	0
LOH: 13q (FLT3, RB1)	LOH: 22q11.23-13.31	325	211	0.228	124.9	154	0.7299	1	0
LOH: 17p13.3-11.2 (TP53)	LOH: 19p (KEAP1, STK11, SMARCA4)	341	296	0.335	183.9	216	0.7297	1	0
LOH: 17p13.3-11.2 (TP53)	LOH: 3p (TGFBR2, BAP1, SETD2, CTNNB1, ROBO2)	341	288	0.326	178.9	210	0.7292	1	0
EGFR	LOH: 13q (FLT3, RB1)	236	325	0.254	139.7	172	0.7288	1	0
Gain: 3q26.2	LOH: 3q (MB21D2, PIK3CA, TBL1XR1)	147	261	0.127	69.9	107	0.7279	1	0
LOH: 17p13.3-11.2 (TP53)	LOH: 19q13.2-13.43	341	260	0.294	161.5	189	0.7269	1	0
LOH: 13q (FLT3, RB1)	LOH: 15p11.2	325	223	0.24	132	162	0.7265	1	0
LOH: 13q (FLT3, RB1)	LOH: 8p (NRG1)	325	344	0.371	203.6	236	0.7262	1	0
LOH: 13q (FLT3, RB1)	LOH: 16q12.2-24.3 (ZFHX3)	325	247	0.266	146.2	179	0.7247	1	0
Gain: 17q12-25.3 (ERBB2, CDK12)	Gain: 7q (POT1, KMT2C, BRAF, MET)	207	330	0.227	124.4	150	0.7246	1	0
LOH: 12p13.33-12.1 (ATF7IP)	LOH: 13q (FLT3, RB1)	233	325	0.251	137.9	168	0.721	1	0
LOH: 15q11.1-22.31 (MGA)	LOH: 17p13.3-11.2 (TP53)	322	341	0.364	200	232	0.7205	1	0
LOH: 18q (SETBP1, SMAD4)	TP53	312	196	0.203	111.4	141	0.7194	1	0
LOH: 3p (TGFBR2, BAP1, SETD2, CTNNB1, ROBO2)	LOH: 9q12-34.3 (BRD3)	288	324	0.31	170	207	0.7188	1	0
LOH: 17p13.3-11.2 (TP53)	LOH: 9q12-34.3 (BRD3)	341	324	0.367	201.2	231	0.713	1	0
LOH: 12p13.33-12.1 (ATF7IP)	LOH: 12q21.2-24.33 (NCOR2, SETD1B)	233	244	0.189	103.6	166	0.7124	1	0
LOH: 17p13.3-11.2 (TP53)	WGD	341	333	0.377	206.8	237	0.7117	1	0
LOH: 3p (TGFBR2, BAP1, SETD2, CTNNB1, ROBO2)	TP53	288	196	0.187	102.8	139	0.7092	1	0
LOH: 8p (NRG1)	WGD	344	333	0.38	208.7	235	0.7057	1	0
LOH: 13q (FLT3, RB1)	WGD	325	333	0.359	197.1	229	0.7046	1	0
Gain: 16p	Gain: 7q (POT1, KMT2C, BRAF, MET)	273	330	0.299	164.1	192	0.7033	1	0
LOH: 13q (FLT3, RB1)	LOH: 9q12-34.3 (BRD3)	325	324	0.349	191.8	226	0.6975	1	0
LOH: 19p (KEAP1, STK11, SMARCA4)	LOH: 9q12-34.3 (BRD3)	296	324	0.318	174.7	206	0.6959	1	0
LOH: 19p (KEAP1, STK11, SMARCA4)	TP53	296	196	0.192	105.7	136	0.6939	1	0
Gain: 7p (EGFR)	WGD	334	333	0.369	202.6	231	0.6937	1	0
LOH: 3q (MB21D2, PIK3CA, TBL1XR1)	LOH: 9q12-34.3 (BRD3)	261	324	0.281	154	181	0.6935	1	0
LOH: 13q (FLT3, RB1)	LOH: 18q (SETBP1, SMAD4)	325	312	0.336	184.7	216	0.6923	1	0
Gain: 8q (PABPC1)	WGD	328	333	0.362	199	227	0.6921	1	0
LOH: 19p (KEAP1, STK11, SMARCA4)	LOH: 22q11.23-13.31	296	211	0.207	113.8	146	0.6919	1	0
LOH: 10q11.22-26.3 (NT5C2, PTEN)	LOH: 13q (FLT3, RB1)	262	325	0.283	155.1	181	0.6908	1	0
Gain: 12q14.3-15	LOH: 12q21.2-24.33 (NCOR2, SETD1B)	144	244	0.117	64	99	0.6875	1	0
LOH: 13q (FLT3, RB1)	LOH: 3p (TGFBR2, BAP1, SETD2, CTNNB1, ROBO2)	325	288	0.311	170.5	198	0.6875	1	0
LOH: 13q (FLT3, RB1)	LOH: 15q11.1-22.31 (MGA)	325	322	0.347	190.6	221	0.6863	1	0
EGFR	Gain: 16p	236	273	0.214	117.4	160	0.678	1	0
LOH: 12q21.2-24.33 (NCOR2, SETD1B)	LOH: 3p (TGFBR2, BAP1, SETD2, CTNNB1, ROBO2)	244	288	0.233	128	165	0.6762	1	0
LOH: 18q (SETBP1, SMAD4)	LOH: 19q13.2-13.43	312	260	0.269	147.8	175	0.6731	1	0
LOH: 10q11.22-26.3 (NT5C2, PTEN)	LOH: 18q (SETBP1, SMAD4)	262	312	0.271	148.9	175	0.6679	1	0
LOH: 10q11.22-26.3 (NT5C2, PTEN)	TP53	262	196	0.17	93.5	129	0.6582	1	0
LOH: 3p (TGFBR2, BAP1, SETD2, CTNNB1, ROBO2)	LOH: 5q11.2-31.2 (APC)	288	231	0.221	121.2	152	0.658	1	0
LOH: 19q13.2-13.43	LOH: 3p (TGFBR2, BAP1, SETD2, CTNNB1, ROBO2)	260	288	0.248	136.4	171	0.6577	1	0
LOH: 12p13.33-12.1 (ATF7IP)	LOH: 3p (TGFBR2, BAP1, SETD2, CTNNB1, ROBO2)	233	288	0.223	122.2	153	0.6567	1	0
Gain: 16p	Gain: 5q (PDGFRB, FGFR4, APC)	273	245	0.222	121.8	160	0.6531	1	0
LOH: 19p (KEAP1, STK11, SMARCA4)	LOH: 3p (TGFBR2, BAP1, SETD2, CTNNB1, ROBO2)	296	288	0.283	155.3	188	0.6528	1	0
Gain: 14q12-21.2 (NKX2-1)	Gain: 5q (PDGFRB, FGFR4, APC)	196	245	0.159	87.5	127	0.648	1	0
LOH: 12q21.2-24.33 (NCOR2, SETD1B)	LOH: 19p (KEAP1, STK11, SMARCA4)	244	296	0.24	131.6	158	0.6475	1	0
LOH: 19q13.2-13.43	LOH: 22q11.23-13.31	260	211	0.182	99.9	136	0.6445	1	0
LOH: 10q11.22-26.3 (NT5C2, PTEN)	LOH: 3p (TGFBR2, BAP1, SETD2, CTNNB1, ROBO2)	262	288	0.25	137.4	168	0.6412	1	0
Gain: 16q11.2-12.2	Gain: 5q (PDGFRB, FGFR4, APC)	169	245	0.137	75.4	108	0.6391	1	0
EGFR	Gain: 16q11.2-12.2	236	169	0.132	72.6	106	0.6272	1	0
Gain: 16p	Gain: 20q13.13-13.33 (GNAS)	273	217	0.197	107.9	136	0.6267	1	0
Gain: 17q12-25.3 (ERBB2, CDK12)	Gain: 6p25.3-11.2	207	256	0.176	96.5	124	0.599	1	0
LOH: 16q12.2-24.3 (ZFHX3)	LOH: 22q11.23-13.31	247	211	0.173	94.9	126	0.5972	1	0
LOH: 16q12.2-24.3 (ZFHX3)	TP53	247	196	0.161	88.2	116	0.5918	1	0
LOH: 12q21.2-24.33 (NCOR2, SETD1B)	LOH: 19q13.2-13.43	244	260	0.21	115.6	143	0.5861	1	0
Gain: 5q (PDGFRB, FGFR4, APC)	LOH: 5q11.2-31.2 (APC)	245	231	0.188	103.1	135	0.5844	1	0
Gain: 17q12-25.3 (ERBB2, CDK12)	TP53	207	196	0.135	73.9	114	0.5816	1	0
LOH: 10q11.22-26.3 (NT5C2, PTEN)	LOH: 19q13.2-13.43	262	260	0.226	124.1	151	0.5808	1	0
LOH: 19q13.2-13.43	LOH: 3q (MB21D2, PIK3CA, TBL1XR1)	260	261	0.225	123.6	151	0.5808	1	0
LRP1B	TP53	88	196	0.057	31.4	51	0.5795	1	0
LOH: 12p13.33-12.1 (ATF7IP)	TP53	233	196	0.152	83.2	113	0.5765	1	0
Gain: 20q13.13-13.33 (GNAS)	Gain: 5q (PDGFRB, FGFR4, APC)	217	245	0.176	96.8	124	0.5714	1	0
LOH: 5q11.2-31.2 (APC)	TP53	231	196	0.15	82.5	111	0.5663	1	0
LOH: 12q21.2-24.33 (NCOR2, SETD1B)	LOH: 15p11.2	244	223	0.181	99.1	126	0.565	1	0
Gain: 12q14.3-15	Gain: 17q12-25.3 (ERBB2, CDK12)	144	207	0.099	54.3	81	0.5625	1	0
Gain: 17q12-25.3 (ERBB2, CDK12)	Gain: 3q26.2	207	147	0.101	55.4	81	0.551	1	0
LOH: 12p13.33-12.1 (ATF7IP)	LOH: 15p11.2	233	223	0.172	94.6	122	0.5471	1	0
GNAS	LRP1B	33	88	0.01	5.3	18	0.5455	1	0
Gain: 14q12-21.2 (NKX2-1)	Gain: 17q12-25.3 (ERBB2, CDK12)	196	207	0.135	73.9	106	0.5408	1	0
Gain: 16q11.2-12.2	Gain: 20q13.13-13.33 (GNAS)	169	217	0.122	66.8	91	0.5385	1	0
LOH: 22q11.23-13.31	TP53	211	196	0.137	75.3	105	0.5357	1	0
Gain: 17q12-25.3 (ERBB2, CDK12)	Gain: 20q13.13-13.33 (GNAS)	207	217	0.149	81.8	110	0.5314	1	0
Gain: 3q26.2	TP53	147	196	0.096	52.5	77	0.5238	1	0
BIRC6	LRP1B	33	88	0.01	5.3	17	0.5152	1	0
LRP1B	SMARCA4	88	34	0.01	5.4	17	0.5	1	0
KEAP1	STK11	54	58	0.01	5.7	26	0.4815	1	0
FAT4	LRP1B	43	88	0.013	6.9	20	0.4651	1	0
KRAS	STK11	72	58	0.014	7.6	23	0.3966	1	0
LRP1B	STK11	88	58	0.017	9.3	23	0.3966	1	0
Gain: 3q26.2	Gain: 7q (POT1, KMT2C, BRAF, MET)	147	330	0.161	88.4	110	0.7483	1	0.000164
Gain: 3q26.2	Gain: 8q (PABPC1)	147	328	0.16	87.8	110	0.7483	1	0.000164
Gain: 16q11.2-12.2	Gain: 7q (POT1, KMT2C, BRAF, MET)	169	330	0.185	101.6	125	0.7396	1	0.000164
Gain: 14q12-21.2 (NKX2-1)	Gain: 7q (POT1, KMT2C, BRAF, MET)	196	330	0.215	117.8	142	0.7245	1	0.000164
LOH: 19q13.2-13.43	LOH: 8p (NRG1)	260	344	0.297	162.9	188	0.7231	1	0.000164
Gain: 5p (DROSHA)	Gain: 7p (EGFR)	357	334	0.396	217.2	241	0.7216	1	0.000164
LOH: 9q12-34.3 (BRD3)	TP53	324	196	0.211	115.7	140	0.7143	1	0.000164
EGFR	Gain: 7q (POT1, KMT2C, BRAF, MET)	236	330	0.258	141.9	166	0.7034	1	0.000164
LOH: 5q11.2-31.2 (APC)	LOH: 9q12-34.3 (BRD3)	231	324	0.248	136.3	161	0.697	1	0.000164
LOH: 19p (KEAP1, STK11, SMARCA4)	WGD	296	333	0.327	179.5	204	0.6892	1	0.000164
LOH: 18q (SETBP1, SMAD4)	LOH: 9q12-34.3 (BRD3)	312	324	0.335	184.1	209	0.6699	1	0.000164
LOH: 18q (SETBP1, SMAD4)	LOH: 3p (TGFBR2, BAP1, SETD2, CTNNB1, ROBO2)	312	288	0.298	163.7	189	0.6562	1	0.000164
Gain: 6p25.3-11.2	LOH: 6q12-27 (RSPO3, ESR1, ARID1B)	256	281	0.239	131	156	0.6094	1	0.000164
LOH: 12p13.33-12.1 (ATF7IP)	LOH: 19q13.2-13.43	233	260	0.201	110.3	136	0.5837	1	0.000164
LOH: 12q21.2-24.33 (NCOR2, SETD1B)	LOH: 3q (MB21D2, PIK3CA, TBL1XR1)	244	261	0.211	116	141	0.5779	1	0.000164
Gain: 17q12-25.3 (ERBB2, CDK12)	Gain: 5q (PDGFRB, FGFR4, APC)	207	245	0.168	92.4	117	0.5652	1	0.000164
Gain: 12q14.3-15	Gain: 20q13.13-13.33 (GNAS)	144	217	0.104	56.9	79	0.5486	1	0.000164
Gain: 14q12-21.2 (NKX2-1)	Gain: 16q11.2-12.2	196	169	0.11	60.3	83	0.4911	1	0.000164
KEAP1	LRP1B	54	88	0.016	8.7	21	0.3889	1	0.000164
Gain: 16p	Gain: 5p (DROSHA)	273	357	0.323	177.5	201	0.7363	1	0.000288
Gain: 1q21.1-44 (PDE4DIP)	Gain: 5p (DROSHA)	364	357	0.431	236.7	259	0.7255	1	0.000288
LOH: 17p13.3-11.2 (TP53)	LOH: 5q11.2-31.2 (APC)	341	231	0.261	143.5	167	0.7229	1	0.000288
Gain: 14q12-21.2 (NKX2-1)	Gain: 8q (PABPC1)	196	328	0.213	117.1	140	0.7143	1	0.000288
Gain: 8q (PABPC1)	TP53	328	196	0.213	117.1	140	0.7143	1	0.000288
Gain: 20q13.13-13.33 (GNAS)	Gain: 7q (POT1, KMT2C, BRAF, MET)	217	330	0.238	130.4	154	0.7097	1	0.000288
LOH: 15q11.1-22.31 (MGA)	TP53	322	196	0.209	115	138	0.7041	1	0.000288
LOH: 15q11.1-22.31 (MGA)	LOH: 8p (NRG1)	322	344	0.368	201.8	225	0.6988	1	0.000288
LOH: 15q11.1-22.31 (MGA)	LOH: 22q11.23-13.31	322	211	0.225	123.8	147	0.6967	1	0.000288
LOH: 15p11.2	LOH: 9q12-34.3 (BRD3)	223	324	0.24	131.6	155	0.6951	1	0.000288
LOH: 12q21.2-24.33 (NCOR2, SETD1B)	LOH: 9q12-34.3 (BRD3)	244	324	0.262	144	168	0.6885	1	0.000288
LOH: 15p11.2	LOH: 3p (TGFBR2, BAP1, SETD2, CTNNB1, ROBO2)	223	288	0.213	117	141	0.6323	1	0.000288
LOH: 3q (MB21D2, PIK3CA, TBL1XR1)	TP53	261	196	0.17	93.2	117	0.5969	1	0.000288
LOH: 15p11.2	LOH: 19q13.2-13.43	223	260	0.192	105.6	130	0.583	1	0.000288
LOH: 10q11.22-26.3 (NT5C2, PTEN)	LOH: 3q (MB21D2, PIK3CA, TBL1XR1)	262	261	0.227	124.6	149	0.5709	1	0.000288
EGFR	Gain: 20q13.13-13.33 (GNAS)	236	217	0.17	93.3	117	0.5392	1	0.000288
LOH: 12p13.33-12.1 (ATF7IP)	LOH: 22q11.23-13.31	233	211	0.163	89.6	113	0.5355	1	0.000288
LOH: 15p11.2	TP53	223	196	0.145	79.6	103	0.5255	1	0.000288
LOH: 18p11.32-11.21	TP53	216	196	0.14	77.1	100	0.5102	1	0.000288
KRAS	LRP1B	72	88	0.021	11.5	25	0.3472	1	0.000288
Gain: 5p (DROSHA)	Gain: 8q (PABPC1)	357	328	0.389	213.3	236	0.7195	1	0.000403
Gain: 14q12-21.2 (NKX2-1)	WGD	196	333	0.217	118.9	141	0.7194	1	0.000403
Gain: 7q (POT1, KMT2C, BRAF, MET)	TP53	330	196	0.215	117.8	140	0.7143	1	0.000403
LOH: 8p (NRG1)	LOH: 9q12-34.3 (BRD3)	344	324	0.37	203	226	0.6975	1	0.000403
LOH: 3p (TGFBR2, BAP1, SETD2, CTNNB1, ROBO2)	WGD	288	333	0.318	174.7	198	0.6875	1	0.000403
LOH: 13q (FLT3, RB1)	LOH: 3q (MB21D2, PIK3CA, TBL1XR1)	325	261	0.281	154.5	178	0.682	1	0.000403
LOH: 10q11.22-26.3 (NT5C2, PTEN)	LOH: 19p (KEAP1, STK11, SMARCA4)	262	296	0.257	141.3	165	0.6298	1	0.000403
Gain: 5q (PDGFRB, FGFR4, APC)	Gain: 6p25.3-11.2	245	256	0.208	114.2	138	0.5633	1	0.000403
Gain: 17q12-25.3 (ERBB2, CDK12)	LOH: 5q11.2-31.2 (APC)	207	231	0.159	87.1	110	0.5314	1	0.000403
Gain: 14q12-21.2 (NKX2-1)	Gain: 3q26.2	196	147	0.096	52.5	73	0.4966	1	0.000403
Gain: 14q12-21.2 (NKX2-1)	TP53	196	196	0.127	70	92	0.4694	1	0.000403
KEAP1	SMARCA4	54	34	0.006	3.3	12	0.3529	1	0.000403
LOH: 13q (FLT3, RB1)	RB1	325	29	0.031	17.2	27	0.931	1	0.000514
FAT4	WGD	43	333	0.048	26.1	38	0.8837	1	0.000514
LOH: 22q11.23-13.31	LOH: 9q12-34.3 (BRD3)	211	324	0.227	124.5	147	0.6967	1	0.000514
Gain: 6p25.3-11.2	Gain: 8q (PABPC1)	256	328	0.279	152.9	176	0.6875	1	0.000514
LOH: 10q11.22-26.3 (NT5C2, PTEN)	LOH: 15q11.1-22.31 (MGA)	262	322	0.28	153.7	177	0.6756	1	0.000514
LOH: 3p (TGFBR2, BAP1, SETD2, CTNNB1, ROBO2)	LOH: 6q12-27 (RSPO3, ESR1, ARID1B)	288	281	0.269	147.4	171	0.6085	1	0.000514
Gain: 14q12-21.2 (NKX2-1)	Gain: 6p25.3-11.2	196	256	0.166	91.4	114	0.5816	1	0.000514
LOH: 12p13.33-12.1 (ATF7IP)	LOH: 3q (MB21D2, PIK3CA, TBL1XR1)	233	261	0.202	110.8	134	0.5751	1	0.000514
LOH: 13q (FLT3, RB1)	LOH: 18p11.32-11.21	325	216	0.233	127.9	150	0.6944	1	0.000626
LOH: 19p (KEAP1, STK11, SMARCA4)	LOH: 3q (MB21D2, PIK3CA, TBL1XR1)	296	261	0.256	140.7	164	0.6284	1	0.000626
LOH: 19q13.2-13.43	TP53	260	196	0.169	92.8	115	0.5867	1	0.000626
Gain: 20q13.13-13.33 (GNAS)	Gain: 6p25.3-11.2	217	256	0.184	101.2	124	0.5714	1	0.000626
LRP1B	ROBO2	88	20	0.006	3.2	11	0.55	1	0.000626
LOH: 13q (FLT3, RB1)	LOH: 9p24.3-11 (PSIP1, CDKN2A)	325	398	0.429	235.6	256	0.7877	1	0.000736
LOH: 19q13.2-13.43	LOH: 9q12-34.3 (BRD3)	260	324	0.279	153.4	176	0.6769	1	0.000736
Gain: 16q11.2-12.2	Gain: 6p25.3-11.2	169	256	0.144	78.8	100	0.5917	1	0.000736
Gain: 12q14.3-15	Gain: 3q26.2	144	147	0.07	38.6	57	0.3958	1	0.000736
Gain: 16p	Gain: 17q12-25.3 (ERBB2, CDK12)	273	207	0.187	102.9	125	0.6039	1	0.00085
Gain: 14q12-21.2 (NKX2-1)	Gain: 20q13.13-13.33 (GNAS)	196	217	0.141	77.5	99	0.5051	1	0.00085
LOH: 19p (KEAP1, STK11, SMARCA4)	SMARCA4	296	34	0.033	18.3	29	0.8529	1	0.000952
LOH: 5q11.2-31.2 (APC)	MGA	231	30	0.023	12.6	23	0.7667	1	0.000952
LOH: 13q (FLT3, RB1)	LOH: 19q13.2-13.43	325	260	0.28	153.9	176	0.6769	1	0.000952
GNAS	KRAS	33	72	0.008	4.3	13	0.3939	1	0.000952
LOH: 18q (SETBP1, SMAD4)	LOH: 8p (NRG1)	312	344	0.356	195.5	217	0.6955	1	0.001066
Gain: 5p (DROSHA)	LOH: 5q11.2-31.2 (APC)	357	231	0.274	150.2	171	0.7403	1	0.001134
LOH: 12q21.2-24.33 (NCOR2, SETD1B)	LOH: 17p13.3-11.2 (TP53)	244	341	0.276	151.6	173	0.709	1	0.001134
LOH: 3q (MB21D2, PIK3CA, TBL1XR1)	WGD	261	333	0.288	158.3	180	0.6897	1	0.001134
Gain: 8q (PABPC1)	LOH: 17p13.3-11.2 (TP53)	328	341	0.371	203.7	225	0.686	1	0.001134
Gain: 5q (PDGFRB, FGFR4, APC)	Gain: 8q (PABPC1)	245	328	0.267	146.4	168	0.6857	1	0.001134
Gain: 8q (PABPC1)	LOH: 15q11.1-22.31 (MGA)	328	322	0.35	192.4	214	0.6646	1	0.001134
LOH: 18p11.32-11.21	LOH: 19q13.2-13.43	216	260	0.186	102.3	124	0.5741	1	0.001134
LOH: 10q11.22-26.3 (NT5C2, PTEN)	LOH: 16q12.2-24.3 (ZFHX3)	262	247	0.215	117.9	140	0.5668	1	0.001134
LRP1B	NF1	88	28	0.008	4.5	13	0.4643	1	0.001134
Gain: 7p (EGFR)	HD: 9p24.3-11.2 (PSIP1, CDKN2A)	334	148	0.164	90	109	0.7365	1	0.001224
LOH: 12p13.33-12.1 (ATF7IP)	LOH: 8p (NRG1)	233	344	0.266	146	167	0.7167	1	0.001224
Gain: 20q13.13-13.33 (GNAS)	Gain: 7p (EGFR)	217	334	0.24	132	153	0.7051	1	0.001224
LOH: 12q21.2-24.33 (NCOR2, SETD1B)	LOH: 13q (FLT3, RB1)	244	325	0.263	144.4	166	0.6803	1	0.001224
LOH: 17p13.3-11.2 (TP53)	RB1	341	29	0.033	18	27	0.931	1	0.001323
Gain: 1q21.1-44 (PDE4DIP)	Gain: 5q (PDGFRB, FGFR4, APC)	364	245	0.296	162.4	183	0.7469	1	0.001323
Gain: 17q12-25.3 (ERBB2, CDK12)	LOH: 8p (NRG1)	207	344	0.236	129.7	150	0.7246	1	0.001508
Gain: 3q26.2	LOH: 15q11.1-22.31 (MGA)	147	322	0.157	86.2	105	0.7143	1	0.001508
LOH: 12p13.33-12.1 (ATF7IP)	LOH: 19p (KEAP1, STK11, SMARCA4)	233	296	0.229	125.6	147	0.6309	1	0.001508
LOH: 1p22.1-13.2 (RPL5)	LOH: 3q (MB21D2, PIK3CA, TBL1XR1)	196	261	0.17	93.2	114	0.5816	1	0.001508
LOH: 15p11.2	LOH: 5q11.2-31.2 (APC)	223	231	0.171	93.8	115	0.5157	1	0.001508
Gain: 5p (DROSHA)	Gain: 6p25.3-11.2	357	256	0.303	166.5	187	0.7305	1	0.001595
EGFR	WGD	236	333	0.261	143.1	164	0.6949	1	0.001595
LOH: 12q21.2-24.33 (NCOR2, SETD1B)	WGD	244	333	0.27	148	169	0.6926	1	0.001595
Gain: 20q13.13-13.33 (GNAS)	Gain: 3q26.2	217	147	0.106	58.1	77	0.5238	1	0.001693
Gain: 14q12-21.2 (NKX2-1)	Gain: 16p	196	273	0.178	97.5	118	0.602	1	0.001776
LOH: 10q11.22-26.3 (NT5C2, PTEN)	LOH: 18p11.32-11.21	262	216	0.188	103.1	124	0.5741	1	0.001776
LOH: 12p13.33-12.1 (ATF7IP)	LOH: 16q12.2-24.3 (ZFHX3)	233	247	0.191	104.8	126	0.5408	1	0.001776
Gain: 20q13.13-13.33 (GNAS)	Gain: 8q (PABPC1)	217	328	0.236	129.6	150	0.6912	1	0.001976
Gain: 14q12-21.2 (NKX2-1)	Gain: 1q21.1-44 (PDE4DIP)	196	364	0.237	130	149	0.7602	1	0.002062
LOH: 15p11.2	LOH: 19p (KEAP1, STK11, SMARCA4)	223	296	0.219	120.2	141	0.6323	1	0.002062
LOH: 5q11.2-31.2 (APC)	LOH: 9p24.3-11 (PSIP1, CDKN2A)	231	398	0.305	167.5	186	0.8052	1	0.002156
Gain: 12q14.3-15	Gain: 5p (DROSHA)	144	357	0.171	93.6	111	0.7708	1	0.002321
Gain: 12q14.3-15	Gain: 8q (PABPC1)	144	328	0.157	86	104	0.7222	1	0.002321
LOH: 12q21.2-24.33 (NCOR2, SETD1B)	LOH: 8p (NRG1)	244	344	0.278	152.9	173	0.709	1	0.002321
LOH: 16q12.2-24.3 (ZFHX3)	LOH: 19p (KEAP1, STK11, SMARCA4)	247	296	0.243	133.2	154	0.6235	1	0.002321
LOH: 19p (KEAP1, STK11, SMARCA4)	LOH: 5q11.2-31.2 (APC)	296	231	0.227	124.5	145	0.6277	1	0.002602
Gain: 3q26.2	Gain: 6p25.3-11.2	147	256	0.125	68.5	87	0.5918	1	0.002602
KEAP1	LOH: 19q13.2-13.43	54	260	0.047	25.6	38	0.7037	1	0.002768
LOH: 12q21.2-24.33 (NCOR2, SETD1B)	LOH: 5q11.2-31.2 (APC)	244	231	0.187	102.7	123	0.5325	1	0.002768
EGFR	LOH: 15p11.2	236	223	0.175	95.9	116	0.5202	1	0.002768
Gain: 17q12-25.3 (ERBB2, CDK12)	Gain: 1q21.1-44 (PDE4DIP)	207	364	0.25	137.2	156	0.7536	1	0.002855
LOH: 1p22.1-13.2 (RPL5)	LOH: 9q12-34.3 (BRD3)	196	324	0.211	115.7	135	0.6888	1	0.002941
LOH: 9q12-34.3 (BRD3)	STAG2	324	20	0.021	11.8	19	0.95	1	0.003124
Gain: 14q12-21.2 (NKX2-1)	Gain: 5p (DROSHA)	196	357	0.232	127.5	146	0.7449	1	0.003209
FAT4	LOH: 17p13.3-11.2 (TP53)	43	341	0.049	26.7	37	0.8605	1	0.003293
FAT4	KEAP1	43	54	0.008	4.2	12	0.2791	1	0.003472
Gain: 14q12-21.2 (NKX2-1)	LOH: 15q11.1-22.31 (MGA)	196	322	0.209	115	134	0.6837	1	0.003554
LRP1B	NRG1	88	17	0.005	2.7	9	0.5294	1	0.003636
Gain: 14q12-21.2 (NKX2-1)	Gain: 7p (EGFR)	196	334	0.217	119.2	138	0.7041	1	0.003687
Gain: 7p (EGFR)	TP53	334	196	0.217	119.2	138	0.7041	1	0.003687
Gain: 3q26.2	LOH: 19p (KEAP1, STK11, SMARCA4)	147	296	0.144	79.3	97	0.6599	1	0.003687
Gain: 3q26.2	LOH: 10q11.22-26.3 (NT5C2, PTEN)	147	262	0.128	70.2	88	0.5986	1	0.003752
FAT4	ROBO2	43	20	0.003	1.6	7	0.35	1	0.003752
LOH: 1p22.1-13.2 (RPL5)	LOH: 3p (TGFBR2, BAP1, SETD2, CTNNB1, ROBO2)	196	288	0.187	102.8	122	0.6224	1	0.003831
LOH: 18q (SETBP1, SMAD4)	LOH: 9p24.3-11 (PSIP1, CDKN2A)	312	398	0.412	226.2	244	0.7821	1	0.003956
LOH: 6q12-27 (RSPO3, ESR1, ARID1B)	STK11	281	58	0.054	29.7	42	0.7241	1	0.003956
LOH: 18q (SETBP1, SMAD4)	LOH: 19p (KEAP1, STK11, SMARCA4)	312	296	0.306	168.2	188	0.6351	1	0.003956
LOH: 19q13.2-13.43	LOH: 1p22.1-13.2 (RPL5)	260	196	0.169	92.8	112	0.5714	1	0.003956
LOH: 12p13.33-12.1 (ATF7IP)	LOH: 15q11.1-22.31 (MGA)	233	322	0.249	136.7	156	0.6695	1	0.004124
LOH: 19q13.2-13.43	LOH: 5q11.2-31.2 (APC)	260	231	0.199	109.4	129	0.5584	1	0.004291
LOH: 22q11.23-13.31	LOH: 9p24.3-11 (PSIP1, CDKN2A)	211	398	0.279	153	170	0.8057	1	0.00444
LOH: 12q21.2-24.33 (NCOR2, SETD1B)	TP53	244	196	0.159	87.1	106	0.5408	1	0.00444
LOH: 15q11.1-22.31 (MGA)	LOH: 19p (KEAP1, STK11, SMARCA4)	322	296	0.316	173.6	193	0.652	1	0.004603
Gain: 7q (POT1, KMT2C, BRAF, MET)	WGD	330	333	0.365	200.2	219	0.6636	1	0.004946
BIRC6	LOH: 19p (KEAP1, STK11, SMARCA4)	33	296	0.032	17.8	27	0.8182	1	0.005087
KEAP1	KRAS	54	72	0.013	7.1	16	0.2963	1	0.005087
LOH: 17p13.3-11.2 (TP53)	LOH: 3q (MB21D2, PIK3CA, TBL1XR1)	341	261	0.295	162.1	181	0.6935	1	0.005157
LOH: 3q (MB21D2, PIK3CA, TBL1XR1)	LOH: 5q11.2-31.2 (APC)	261	231	0.2	109.8	129	0.5584	1	0.005316
Gain: 3q26.2	HD: 15q12-22.33 (MGA)	147	10	0.005	2.7	8	0.8	1	0.005384
LOH: 12q21.2-24.33 (NCOR2, SETD1B)	LOH: 9p24.3-11 (PSIP1, CDKN2A)	244	398	0.322	176.9	194	0.7951	1	0.005628
Gain: 20q13.13-13.33 (GNAS)	Gain: 5p (DROSHA)	217	357	0.257	141.1	159	0.7327	1	0.00587
LOH: 3p (TGFBR2, BAP1, SETD2, CTNNB1, ROBO2)	LOH: 9p24.3-11 (PSIP1, CDKN2A)	288	398	0.38	208.8	226	0.7847	1	0.005936
LOH: 5q11.2-31.2 (APC)	RB1	231	29	0.022	12.2	21	0.7241	1	0.006002
LOH: 19p (KEAP1, STK11, SMARCA4)	LOH: 8p (NRG1)	296	344	0.338	185.5	204	0.6892	1	0.006131
LOH: 9q12-34.3 (BRD3)	WGD	324	333	0.358	196.5	215	0.6636	1	0.006131
Gain: 20q13.13-13.33 (GNAS)	LOH: 8p (NRG1)	217	344	0.248	136	154	0.7097	1	0.006173
LOH: 16q12.2-24.3 (ZFHX3)	LOH: 19q13.2-13.43	247	260	0.213	117	136	0.5506	1	0.006173
LOH: 10q11.22-26.3 (NT5C2, PTEN)	LOH: 9p24.3-11 (PSIP1, CDKN2A)	262	398	0.346	189.9	207	0.7901	1	0.006214
Gain: 16q11.2-12.2	Gain: 17q12-25.3 (ERBB2, CDK12)	169	207	0.116	63.7	81	0.4793	1	0.006214
LOH: 15p11.2	LOH: 22q11.23-13.31	223	211	0.156	85.7	104	0.4929	1	0.006362
LOH: 12p13.33-12.1 (ATF7IP)	LOH: 18q (SETBP1, SMAD4)	233	312	0.241	132.4	151	0.6481	1	0.00657
FAT4	PTEN	43	22	0.003	1.7	7	0.3182	1	0.00657
KEAP1	LOH: 6q12-27 (RSPO3, ESR1, ARID1B)	54	281	0.05	27.6	39	0.7222	1	0.00663
Gain: 1q21.1-44 (PDE4DIP)	LOH: 1p22.1-13.2 (RPL5)	364	196	0.237	130	147	0.75	1	0.006775
LOH: 10q11.22-26.3 (NT5C2, PTEN)	LOH: 15p11.2	262	223	0.194	106.4	125	0.5605	1	0.006811
Gain: 3q26.2	RB1	147	29	0.014	7.8	16	0.5517	1	0.006811
LOH: 3p (TGFBR2, BAP1, SETD2, CTNNB1, ROBO2)	LRP1B	288	88	0.084	46.2	60	0.6818	1	0.007011
LOH: 22q11.23-13.31	LOH: 3p (TGFBR2, BAP1, SETD2, CTNNB1, ROBO2)	211	288	0.202	110.7	129	0.6114	1	0.007011
LOH: 13q (FLT3, RB1)	LOH: 5q11.2-31.2 (APC)	325	231	0.249	136.7	155	0.671	1	0.007069
LOH: 10q11.22-26.3 (NT5C2, PTEN)	LOH: 22q11.23-13.31	262	211	0.183	100.7	119	0.564	1	0.007127
LOH: 6q12-27 (RSPO3, ESR1, ARID1B)	SETD2	281	21	0.02	10.7	18	0.8571	1	0.00716
LOH: 15p11.2	LOH: 18q (SETBP1, SMAD4)	223	312	0.231	126.7	145	0.6502	1	0.00716
Gain: 1q21.1-44 (PDE4DIP)	LOH: 19p (KEAP1, STK11, SMARCA4)	364	296	0.357	196.3	214	0.723	1	0.007217
LOH: 10q11.22-26.3 (NT5C2, PTEN)	PTEN	262	22	0.019	10.5	18	0.8182	1	0.007273
Gain: 3q26.2	LOH: 9q12-34.3 (BRD3)	147	324	0.158	86.8	103	0.7007	1	0.007329
Gain: 14q12-21.2 (NKX2-1)	LOH: 17p13.3-11.2 (TP53)	196	341	0.222	121.7	139	0.7092	1	0.007706
Gain: 12q14.3-15	LOH: 9q12-34.3 (BRD3)	144	324	0.155	85	101	0.7014	1	0.007814
Gain: 3q26.2	NRG1	147	17	0.008	4.6	11	0.6471	1	0.007814
Gain: 3q26.2	LOH: 15p11.2	147	223	0.109	59.7	76	0.517	1	0.008106
LOH: 15q11.1-22.31 (MGA)	LOH: 16q12.2-24.3 (ZFHX3)	322	247	0.264	144.9	163	0.6599	1	0.008158
LOH: 15q11.1-22.31 (MGA)	LOH: 9q12-34.3 (BRD3)	322	324	0.346	190	208	0.646	1	0.008289
Gain: 16p	HD: 9p24.3-11.2 (PSIP1, CDKN2A)	273	148	0.134	73.6	90	0.6081	1	0.008442
Gain: 3q26.2	LOH: 19q13.2-13.43	147	260	0.127	69.6	86	0.585	1	0.008442
Gain: 14q12-21.2 (NKX2-1)	LOH: 5q11.2-31.2 (APC)	196	231	0.15	82.5	100	0.5102	1	0.008442
EGFR	LOH: 19q13.2-13.43	236	260	0.204	111.8	130	0.5508	1	0.008493
LOH: 15q11.1-22.31 (MGA)	LOH: 18q (SETBP1, SMAD4)	322	312	0.333	183	201	0.6442	1	0.008543
Gain: 16q11.2-12.2	LOH: 16q12.2-24.3 (ZFHX3)	169	247	0.138	76	93	0.5503	1	0.00867
Gain: 14q12-21.2 (NKX2-1)	LOH: 15p11.2	196	223	0.145	79.6	97	0.4949	1	0.008719
Gain: 1q21.1-44 (PDE4DIP)	Gain: 6p25.3-11.2	364	256	0.309	169.7	187	0.7305	1	0.008922
LOH: 15p11.2	LOH: 3q (MB21D2, PIK3CA, TBL1XR1)	223	261	0.193	106	124	0.5561	1	0.00897
FAT4	LOH: 19p (KEAP1, STK11, SMARCA4)	43	296	0.042	23.2	33	0.7674	1	0.009018
Gain: 7q (POT1, KMT2C, BRAF, MET)	LOH: 13q (FLT3, RB1)	330	325	0.356	195.4	213	0.6554	1	0.009141
Gain: 12q14.3-15	Gain: 14q12-21.2 (NKX2-1)	144	196	0.094	51.4	67	0.4653	1	0.00934
LOH: 18q (SETBP1, SMAD4)	LOH: 5q11.2-31.2 (APC)	312	231	0.239	131.3	149	0.645	1	0.009689
LOH: 3p (TGFBR2, BAP1, SETD2, CTNNB1, ROBO2)	LOH: 8p (NRG1)	288	344	0.329	180.5	198	0.6875	1	0.009809
LOH: 13q (FLT3, RB1)	LOH: 19p (KEAP1, STK11, SMARCA4)	325	296	0.319	175.2	193	0.652	1	0.009854
Gain: 12q14.3-15	Gain: 7q (POT1, KMT2C, BRAF, MET)	144	330	0.158	86.6	102	0.7083	1	0.010273
LOH: 10q11.22-26.3 (NT5C2, PTEN)	LOH: 5q11.2-31.2 (APC)	262	231	0.201	110.2	128	0.5541	1	0.010432
SMARCA4	STK11	34	58	0.007	3.6	10	0.2941	1	0.010432
Gain: 12q14.3-15	Gain: 5q (PDGFRB, FGFR4, APC)	144	245	0.117	64.3	80	0.5556	1	0.011069
LOH: 10q11.22-26.3 (NT5C2, PTEN)	LOH: 9q12-34.3 (BRD3)	262	324	0.282	154.6	172	0.6565	1	0.012219
Gain: 17q12-25.3 (ERBB2, CDK12)	RB1	207	29	0.02	10.9	19	0.6552	1	0.012624
Gain: 7p (EGFR)	LOH: 8p (NRG1)	334	344	0.381	209.3	226	0.6766	1	0.012733
LOH: 1p22.1-13.2 (RPL5)	LOH: 9p24.3-11 (PSIP1, CDKN2A)	196	398	0.259	142.1	157	0.801	1	0.013021
LOH: 9p24.3-11 (PSIP1, CDKN2A)	TP53	398	196	0.259	142.1	157	0.801	1	0.013021
Gain: 1q21.1-44 (PDE4DIP)	Gain: 20q13.13-13.33 (GNAS)	364	217	0.262	143.9	160	0.7373	1	0.013346
HD: 17p13.1-11.2	LOH: 17p13.3-11.2 (TP53)	13	341	0.015	8.1	13	1	1	0.013596
Gain: 5p (DROSHA)	LOH: 17p13.3-11.2 (TP53)	357	341	0.404	221.7	238	0.6979	1	0.0137
Gain: 7p (EGFR)	LOH: 17p13.3-11.2 (TP53)	334	341	0.378	207.5	224	0.6707	1	0.014164
LOH: 15q11.1-22.31 (MGA)	LOH: 3p (TGFBR2, BAP1, SETD2, CTNNB1, ROBO2)	322	288	0.308	168.9	186	0.6458	1	0.014338
Gain: 17q12-25.3 (ERBB2, CDK12)	LOH: 13q (FLT3, RB1)	207	325	0.223	122.5	139	0.6715	1	0.014582
LOH: 16q12.2-24.3 (ZFHX3)	RB1	247	29	0.024	13	21	0.7241	1	0.014681
Gain: 3q26.2	LOH: 5q11.2-31.2 (APC)	147	231	0.113	61.9	77	0.5238	1	0.015637
LOH: 19p (KEAP1, STK11, SMARCA4)	MGA	296	30	0.029	16.2	24	0.8	1	0.015875
LOH: 18p11.32-11.21	LOH: 3p (TGFBR2, BAP1, SETD2, CTNNB1, ROBO2)	216	288	0.206	113.3	130	0.6019	1	0.016112
LOH: 19p (KEAP1, STK11, SMARCA4)	LOH: 1p22.1-13.2 (RPL5)	296	196	0.192	105.7	122	0.6224	1	0.016135
FAT4	GNAS	43	33	0.005	2.6	8	0.2424	1	0.01637
EGFR	LOH: 15q11.1-22.31 (MGA)	236	322	0.252	138.4	155	0.6568	1	0.016625
LOH: 15p11.2	LOH: 16q12.2-24.3 (ZFHX3)	223	247	0.183	100.3	117	0.5247	1	0.016625
LOH: 15q11.1-22.31 (MGA)	LOH: 5q11.2-31.2 (APC)	322	231	0.247	135.5	152	0.658	1	0.016786
LOH: 12p13.33-12.1 (ATF7IP)	LOH: 9q12-34.3 (BRD3)	233	324	0.25	137.5	154	0.6609	1	0.016877
Gain: 12q14.3-15	LOH: 12p13.33-12.1 (ATF7IP)	144	233	0.111	61.1	76	0.5278	1	0.016917
CDKN2A	SMARCA4	17	34	0.002	1.1	5	0.2941	1	0.016917
GNAS	SMARCA4	33	34	0.004	2	7	0.2121	1	0.017145
Gain: 6p25.3-11.2	NRG1	256	17	0.014	7.9	14	0.8235	1	0.017164
LOH: 5q11.2-31.2 (APC)	ROBO2	231	20	0.015	8.4	15	0.75	1	0.017253
LOH: 8p (NRG1)	RBM10	344	38	0.043	23.8	32	0.8421	1	0.01734
LOH: 17p13.3-11.2 (TP53)	LOH: 9p24.3-11 (PSIP1, CDKN2A)	341	398	0.45	247.2	262	0.7683	1	0.017514
LOH: 19q13.2-13.43	STK11	260	58	0.05	27.5	38	0.6552	1	0.017514
LOH: 9q12-34.3 (BRD3)	SMARCA4	324	34	0.037	20.1	28	0.8235	1	0.018025
BIRC6	KEAP1	33	54	0.006	3.2	9	0.2727	1	0.018025
LOH: 15q11.1-22.31 (MGA)	LOH: 19q13.2-13.43	322	260	0.278	152.5	169	0.65	1	0.018176
LOH: 3q (MB21D2, PIK3CA, TBL1XR1)	STK11	261	58	0.05	27.6	38	0.6552	1	0.018934
LOH: 18p11.32-11.21	LOH: 3q (MB21D2, PIK3CA, TBL1XR1)	216	261	0.187	102.7	119	0.5509	1	0.019015
FAT4	SMARCA4	43	34	0.005	2.7	8	0.2353	1	0.019163
EGFR	RBM10	236	38	0.03	16.3	25	0.6579	1	0.019176
HD: 13q14.2-31.3 (RB1)	LOH: 13q (FLT3, RB1)	11	325	0.012	6.5	11	1	1	0.019456
BIRC6	LOH: 5q11.2-31.2 (APC)	33	231	0.025	13.9	22	0.6667	1	0.019535
Gain: 3q26.2	LOH: 12q21.2-24.33 (NCOR2, SETD1B)	147	244	0.119	65.3	80	0.5442	1	0.020209
Gain: 3q26.2	LOH: 18q (SETBP1, SMAD4)	147	312	0.152	83.5	98	0.6667	1	0.02055
Gain: 8q (PABPC1)	LOH: 19p (KEAP1, STK11, SMARCA4)	328	296	0.322	176.8	193	0.652	1	0.020625
Gain: 20q13.13-13.33 (GNAS)	TP53	217	196	0.141	77.5	93	0.4745	1	0.020766
LOH: 18q (SETBP1, SMAD4)	LOH: 1p22.1-13.2 (RPL5)	312	196	0.203	111.4	127	0.648	1	0.020774
Gain: 14q12-21.2 (NKX2-1)	LOH: 8p (NRG1)	196	344	0.224	122.8	138	0.7041	1	0.021052
LOH: 3q (MB21D2, PIK3CA, TBL1XR1)	LOH: 6q12-27 (RSPO3, ESR1, ARID1B)	261	281	0.243	133.6	150	0.5747	1	0.021052
Gain: 12q14.3-15	LOH: 3p (TGFBR2, BAP1, SETD2, CTNNB1, ROBO2)	144	288	0.138	75.5	90	0.625	1	0.02106
LOH: 19p (KEAP1, STK11, SMARCA4)	ROBO2	296	20	0.02	10.8	17	0.85	1	0.021068
Gain: 8q (PABPC1)	LOH: 15p11.2	328	223	0.243	133.2	149	0.6682	1	0.021334
Gain: 20q13.13-13.33 (GNAS)	LOH: 15q11.1-22.31 (MGA)	217	322	0.232	127.3	143	0.659	1	0.021728
KMT2D	NF1	22	28	0.002	1.1	5	0.2273	1	0.02212
Gain: 6p25.3-11.2	TP53	256	196	0.166	91.4	107	0.5459	1	0.022445
LOH: 5q11.2-31.2 (APC)	LRP1B	231	88	0.067	37	49	0.5568	1	0.022961
HD: 19p13.3-12 (KEAP1, STK11, SMARCA4)	LOH: 19p (KEAP1, STK11, SMARCA4)	9	296	0.009	4.9	9	1	1	0.023097
Gain: 16p	Gain: 8q (PABPC1)	273	328	0.297	163.1	179	0.6557	1	0.023097
EGFR	LOH: 18q (SETBP1, SMAD4)	236	312	0.244	134.1	150	0.6356	1	0.023097
KEAP1	NRG1	54	17	0.003	1.7	6	0.3529	1	0.023097
HD: 9p24.3-11.2 (PSIP1, CDKN2A)	LOH: 3p (TGFBR2, BAP1, SETD2, CTNNB1, ROBO2)	148	288	0.141	77.6	92	0.6216	1	0.023289
STAG2	WGD	20	333	0.022	12.1	18	0.9	1	0.023605
HD: 15q12-22.33 (MGA)	LOH: 12q21.2-24.33 (NCOR2, SETD1B)	10	244	0.008	4.4	9	0.9	1	0.023794
KEAP1	LOH: 3p (TGFBR2, BAP1, SETD2, CTNNB1, ROBO2)	54	288	0.052	28.3	38	0.7037	1	0.024045
LOH: 22q11.23-13.31	PTEN	211	22	0.015	8.5	15	0.6818	1	0.024045
LRP1B	MGA	88	30	0.009	4.8	11	0.3667	1	0.024045
KMT2D	LRP1B	22	88	0.006	3.5	9	0.4091	1	0.024106
Gain: 3q26.2	Gain: 5p (DROSHA)	147	357	0.174	95.6	109	0.7415	1	0.025407
LOH: 19q13.2-13.43	SMARCA4	260	34	0.029	16.1	24	0.7059	1	0.025527
HD: 15q12-22.33 (MGA)	LOH: 16q12.2-24.3 (ZFHX3)	10	247	0.008	4.5	9	0.9	1	0.02576
Gain: 1q21.1-44 (PDE4DIP)	LOH: 5q11.2-31.2 (APC)	364	231	0.279	153.2	168	0.7273	1	0.02576
Gain: 14q12-21.2 (NKX2-1)	LOH: 13q (FLT3, RB1)	196	325	0.211	116	131	0.6684	1	0.02576
LOH: 5q11.2-31.2 (APC)	NF1	231	28	0.021	11.8	19	0.6786	1	0.026367
HD: 15q12-22.33 (MGA)	LOH: 15q11.1-22.31 (MGA)	10	322	0.011	5.9	10	1	1	0.027703
Gain: 7p (EGFR)	LOH: 9p24.3-11 (PSIP1, CDKN2A)	334	398	0.441	242.1	256	0.7665	1	0.028059
Gain: 12q14.3-15	Gain: 6p25.3-11.2	144	256	0.122	67.1	81	0.5625	1	0.028655
HD: 9p24.3-11.2 (PSIP1, CDKN2A)	LOH: 9q12-34.3 (BRD3)	148	324	0.159	87.3	101	0.6824	1	0.028692
LOH: 19q13.2-13.43	WGD	260	333	0.287	157.7	173	0.6654	1	0.028692
LOH: 18q (SETBP1, SMAD4)	LOH: 22q11.23-13.31	312	211	0.218	119.9	135	0.6398	1	0.028716
LOH: 10q11.22-26.3 (NT5C2, PTEN)	LOH: 12q21.2-24.33 (NCOR2, SETD1B)	262	244	0.212	116.4	132	0.541	1	0.028716
LOH: 16q12.2-24.3 (ZFHX3)	LOH: 3q (MB21D2, PIK3CA, TBL1XR1)	247	261	0.214	117.4	133	0.5385	1	0.028716
Gain: 17q12-25.3 (ERBB2, CDK12)	LOH: 15p11.2	207	223	0.153	84.1	99	0.4783	1	0.029481
HD: 15q12-22.33 (MGA)	LOH: 13q (FLT3, RB1)	10	325	0.011	5.9	10	1	1	0.029692
LOH: 12q21.2-24.33 (NCOR2, SETD1B)	LOH: 1p22.1-13.2 (RPL5)	244	196	0.159	87.1	102	0.5204	1	0.029692
BIRC6	LOH: 15p11.2	33	223	0.024	13.4	21	0.6364	1	0.030152
HD: 17p13.1-11.2	LOH: 22q11.23-13.31	13	211	0.009	5	10	0.7692	1	0.030196
LOH: 10q11.22-26.3 (NT5C2, PTEN)	RB1	262	29	0.025	13.8	21	0.7241	1	0.030299
LOH: 5q11.2-31.2 (APC)	SMARCA4	231	34	0.026	14.3	22	0.6471	1	0.030401
Gain: 1q21.1-44 (PDE4DIP)	LOH: 15q11.1-22.31 (MGA)	364	322	0.389	213.5	228	0.7081	1	0.03062
CDKN2A	STK11	17	58	0.003	1.8	6	0.3529	1	0.031014
ROBO2	SMARCA4	20	34	0.002	1.2	5	0.25	1	0.031231
KMT2C	LOH: 17p13.3-11.2 (TP53)	20	341	0.023	12.4	18	0.9	1	0.031738
LOH: 15p11.2	WGD	223	333	0.246	135.3	150	0.6726	1	0.03199
LOH: 12q21.2-24.33 (NCOR2, SETD1B)	LOH: 16q12.2-24.3 (ZFHX3)	244	247	0.2	109.8	125	0.5123	1	0.03199
KEAP1	LOH: 5q11.2-31.2 (APC)	54	231	0.041	22.7	32	0.5926	1	0.032781
FAT4	MGA	43	30	0.004	2.3	7	0.2333	1	0.033049
LOH: 1p22.1-13.2 (RPL5)	LOH: 5q11.2-31.2 (APC)	196	231	0.15	82.5	97	0.4949	1	0.033142
PIK3CA	RBM10	34	38	0.004	2.4	7	0.2059	1	0.03358
Gain: 17q12-25.3 (ERBB2, CDK12)	LOH: 22q11.23-13.31	207	211	0.145	79.6	94	0.4541	1	0.033844
LOH: 12q21.2-24.33 (NCOR2, SETD1B)	LOH: 15q11.1-22.31 (MGA)	244	322	0.261	143.1	158	0.6475	1	0.034049
LOH: 18q (SETBP1, SMAD4)	WGD	312	333	0.345	189.2	204	0.6538	1	0.034253
Gain: 3q26.2	STAG2	147	20	0.01	5.4	11	0.55	1	0.034342
Gain: 12q14.3-15	Gain: 16p	144	273	0.13	71.6	85	0.5903	1	0.034715
Gain: 5p (DROSHA)	NRG1	357	17	0.02	11.1	16	0.9412	1	0.034746
LOH: 9p24.3-11 (PSIP1, CDKN2A)	SMARCA4	398	34	0.045	24.6	31	0.9118	1	0.034947
EGFR	HD: 9p24.3-11.2 (PSIP1, CDKN2A)	236	148	0.116	63.6	77	0.5203	1	0.035485
LOH: 22q11.23-13.31	LOH: 3q (MB21D2, PIK3CA, TBL1XR1)	211	261	0.183	100.3	115	0.545	1	0.035627
Gain: 14q12-21.2 (NKX2-1)	LOH: 10q11.22-26.3 (NT5C2, PTEN)	196	262	0.17	93.5	108	0.551	1	0.035768
Gain: 1q21.1-44 (PDE4DIP)	Gain: 3q26.2	364	147	0.178	97.5	110	0.7483	1	0.036132
Gain: 7p (EGFR)	Gain: 8q (PABPC1)	334	328	0.363	199.5	214	0.6524	1	0.036327
BIRC6	LOH: 22q11.23-13.31	33	211	0.023	12.7	20	0.6061	1	0.036521
KRAS	LOH: 19p (KEAP1, STK11, SMARCA4)	72	296	0.071	38.8	49	0.6806	1	0.036603
HD: 15q12-22.33 (MGA)	LOH: 3q (MB21D2, PIK3CA, TBL1XR1)	10	261	0.009	4.8	9	0.9	1	0.037043
LOH: 15p11.2	STAG2	223	20	0.015	8.1	14	0.7	1	0.037043
LOH: 6q12-27 (RSPO3, ESR1, ARID1B)	ROBO2	281	20	0.019	10.2	16	0.8	1	0.038725
FAT4	Gain: 1q21.1-44 (PDE4DIP)	43	364	0.052	28.5	36	0.8372	1	0.039132
LOH: 3p (TGFBR2, BAP1, SETD2, CTNNB1, ROBO2)	RB1	288	29	0.028	15.2	22	0.7586	1	0.039391
LOH: 18q (SETBP1, SMAD4)	LOH: 3q (MB21D2, PIK3CA, TBL1XR1)	312	261	0.27	148.3	163	0.6245	1	0.039391
LOH: 12p13.33-12.1 (ATF7IP)	LOH: 18p11.32-11.21	233	216	0.167	91.7	106	0.4907	1	0.040013
Gain: 12q14.3-15	WGD	144	333	0.159	87.3	100	0.6944	1	0.040631
Gain: 20q13.13-13.33 (GNAS)	LOH: 16q12.2-24.3 (ZFHX3)	217	247	0.178	97.6	112	0.5161	1	0.040811
LOH: 18p11.32-11.21	WGD	216	333	0.239	131	145	0.6713	1	0.042091
HD: 9p24.3-11.2 (PSIP1, CDKN2A)	LOH: 18q (SETBP1, SMAD4)	148	312	0.153	84.1	97	0.6554	1	0.042091
KEAP1	LOH: 1p22.1-13.2 (RPL5)	54	196	0.035	19.3	28	0.5185	1	0.042104
Gain: 17q12-25.3 (ERBB2, CDK12)	LOH: 10q11.22-26.3 (NT5C2, PTEN)	207	262	0.18	98.8	113	0.5459	1	0.042116
FAT4	Gain: 3q26.2	43	147	0.021	11.5	19	0.4419	1	0.042183
LOH: 12q21.2-24.33 (NCOR2, SETD1B)	LOH: 18q (SETBP1, SMAD4)	244	312	0.253	138.7	153	0.627	1	0.043701
EGFR	Gain: 17q12-25.3 (ERBB2, CDK12)	236	207	0.162	89	103	0.4976	1	0.043764
Gain: 7p (EGFR)	KMT2D	334	22	0.024	13.4	19	0.8636	1	0.044148
Gain: 17q12-25.3 (ERBB2, CDK12)	LOH: 9q12-34.3 (BRD3)	207	324	0.223	122.2	136	0.657	1	0.044156
LOH: 16q12.2-24.3 (ZFHX3)	LOH: 3p (TGFBR2, BAP1, SETD2, CTNNB1, ROBO2)	247	288	0.236	129.6	144	0.583	1	0.044271
LOH: 18p11.32-11.21	LOH: 8p (NRG1)	216	344	0.247	135.3	149	0.6898	1	0.045235
LOH: 8p (NRG1)	LOH: 9p24.3-11 (PSIP1, CDKN2A)	344	398	0.454	249.4	262	0.7616	1	0.045878
Gain: 5p (DROSHA)	LOH: 15q11.1-22.31 (MGA)	357	322	0.381	209.4	223	0.6925	1	0.046041
RBM10	STAG2	38	20	0.003	1.4	5	0.25	1	0.046256
FAT4	LOH: 5q11.2-31.2 (APC)	43	231	0.033	18.1	26	0.6047	1	0.04705
KEAP1	ROBO2	54	20	0.004	2	6	0.3	1	0.047314
EGFR	Gain: 5p (DROSHA)	236	357	0.28	153.5	167	0.7076	1	0.047315
LOH: 10q11.22-26.3 (NT5C2, PTEN)	LOH: 8p (NRG1)	262	344	0.299	164.2	178	0.6794	1	0.047997
LOH: 12p13.33-12.1 (ATF7IP)	LOH: 5q11.2-31.2 (APC)	233	231	0.179	98	112	0.4848	1	0.048465
FAT4	NCOR2	43	18	0.003	1.4	5	0.2778	1	0.048465
FAT4	STK11	43	58	0.008	4.5	10	0.2326	1	0.048932
Gain: 16p	LOH: 16q12.2-24.3 (ZFHX3)	273	247	0.224	122.8	137	0.5547	1	0.048982
Gain: 8q (PABPC1)	LOH: 3p (TGFBR2, BAP1, SETD2, CTNNB1, ROBO2)	328	288	0.313	172.1	186	0.6458	1	0.049704
LOH: 12p13.33-12.1 (ATF7IP)	WGD	233	333	0.257	141.3	155	0.6652	1	0.050418
LRP1B	RB1	88	29	0.008	4.6	10	0.3448	1	0.050418
HD: 17p13.1-11.2	LOH: 9q12-34.3 (BRD3)	13	324	0.014	7.7	12	0.9231	1	0.050715
LOH: 15q11.1-22.31 (MGA)	LOH: 3q (MB21D2, PIK3CA, TBL1XR1)	322	261	0.279	153.1	167	0.6398	1	0.050715
FAT4	TP53	43	196	0.028	15.4	23	0.5349	1	0.050862
Gain: 5p (DROSHA)	LOH: 9q12-34.3 (BRD3)	357	324	0.384	210.7	224	0.6914	1	0.050945
EGFR	LOH: 12p13.33-12.1 (ATF7IP)	236	233	0.182	100.2	114	0.4893	1	0.050945
BIRC6	FAT4	33	43	0.005	2.6	7	0.2121	1	0.050945
Gain: 12q14.3-15	Gain: 16q11.2-12.2	144	169	0.081	44.3	56	0.3889	1	0.051039
Gain: 6p25.3-11.2	WGD	256	333	0.283	155.3	169	0.6602	1	0.051641
LOH: 19q13.2-13.43	STAG2	260	20	0.017	9.5	15	0.75	1	0.051785
Gain: 20q13.13-13.33 (GNAS)	WGD	217	333	0.24	131.6	145	0.6682	1	0.052836
SMARCA4	TP53	34	196	0.022	12.1	19	0.5588	1	0.053027
CDKN2A	LRP1B	17	88	0.005	2.7	7	0.4118	1	0.053569
EGFR	LOH: 17p13.3-11.2 (TP53)	236	341	0.267	146.6	160	0.678	1	0.053607
Gain: 3q26.2	LOH: 8p (NRG1)	147	344	0.168	92.1	104	0.7075	1	0.055096
HD: 9p24.3-11.2 (PSIP1, CDKN2A)	LOH: 10q11.22-26.3 (NT5C2, PTEN)	148	262	0.129	70.6	83	0.5608	1	0.05558
LOH: 9q12-34.3 (BRD3)	MGA	324	30	0.032	17.7	24	0.8	1	0.05588
LOH: 19p (KEAP1, STK11, SMARCA4)	LOH: 9p24.3-11 (PSIP1, CDKN2A)	296	398	0.391	214.6	227	0.7669	1	0.05588
Gain: 12q14.3-15	LOH: 8p (NRG1)	144	344	0.164	90.2	102	0.7083	1	0.05588
HD: 10q21.2-23.31 (PTEN)	LOH: 10q11.22-26.3 (NT5C2, PTEN)	6	262	0.005	2.9	6	1	1	0.056754
EGFR	Gain: 12q14.3-15	236	144	0.113	61.9	74	0.5139	1	0.057774
Gain: 8q (PABPC1)	LOH: 16q12.2-24.3 (ZFHX3)	328	247	0.269	147.6	161	0.6518	1	0.057852
LOH: 3p (TGFBR2, BAP1, SETD2, CTNNB1, ROBO2)	STK11	288	58	0.055	30.4	39	0.6724	1	0.058127
Gain: 20q13.13-13.33 (GNAS)	LOH: 10q11.22-26.3 (NT5C2, PTEN)	217	262	0.189	103.6	117	0.5392	1	0.058155
NF1	RB1	28	29	0.003	1.5	5	0.1786	1	0.059016
Gain: 7q (POT1, KMT2C, BRAF, MET)	LOH: 17p13.3-11.2 (TP53)	330	341	0.373	205	218	0.6606	1	0.060314
Gain: 6p25.3-11.2	Gain: 7p (EGFR)	256	334	0.284	155.7	169	0.6602	1	0.061411
Gain: 8q (PABPC1)	LOH: 22q11.23-13.31	328	211	0.23	126.1	139	0.6588	1	0.062309
LOH: 16q12.2-24.3 (ZFHX3)	WGD	247	333	0.273	149.8	163	0.6599	1	0.062425
HD: 15q12-22.33 (MGA)	LOH: 15p11.2	10	223	0.007	4.1	8	0.8	1	0.062929
LOH: 1p22.1-13.2 (RPL5)	STK11	196	58	0.038	20.7	29	0.5	1	0.062947
LOH: 22q11.23-13.31	ROBO2	211	20	0.014	7.7	13	0.65	1	0.06332
LOH: 1p22.1-13.2 (RPL5)	LOH: 22q11.23-13.31	196	211	0.137	75.3	88	0.449	1	0.06332
EGFR	LOH: 9p24.3-11 (PSIP1, CDKN2A)	236	398	0.312	171.1	183	0.7754	1	0.064589
LOH: 6q12-27 (RSPO3, ESR1, ARID1B)	LRP1B	281	88	0.082	45	55	0.625	1	0.06518
CDKN2A	LOH: 19p (KEAP1, STK11, SMARCA4)	17	296	0.017	9.2	14	0.8235	1	0.065254
Gain: 6p25.3-11.2	Gain: 7q (POT1, KMT2C, BRAF, MET)	256	330	0.28	153.9	167	0.6523	1	0.065254
Gain: 6p25.3-11.2	LOH: 17p13.3-11.2 (TP53)	256	341	0.29	159	172	0.6719	1	0.065314
LRP1B	WGD	88	333	0.097	53.4	63	0.7159	1	0.06609
KEAP1	NF1	54	28	0.005	2.8	7	0.25	1	0.066101
MGA	NF1	30	28	0.003	1.5	5	0.1786	1	0.066112
Gain: 12q14.3-15	LOH: 19q13.2-13.43	144	260	0.124	68.2	80	0.5556	1	0.066502
Gain: 7q (POT1, KMT2C, BRAF, MET)	Gain: 8q (PABPC1)	330	328	0.359	197.2	210	0.6402	1	0.067316
EGFR	LOH: 12q21.2-24.33 (NCOR2, SETD1B)	236	244	0.191	104.9	118	0.5	1	0.067703
BIRC6	Gain: 8q (PABPC1)	33	328	0.036	19.7	26	0.7879	1	0.069359
HD: 15q12-22.33 (MGA)	LOH: 3p (TGFBR2, BAP1, SETD2, CTNNB1, ROBO2)	10	288	0.01	5.2	9	0.9	1	0.071196
LOH: 5q11.2-31.2 (APC)	NRG1	231	17	0.013	7.2	12	0.7059	1	0.072088
Gain: 1q21.1-44 (PDE4DIP)	Gain: 7q (POT1, KMT2C, BRAF, MET)	364	330	0.399	218.8	231	0.7	1	0.073398
LOH: 17p13.3-11.2 (TP53)	LRP1B	341	88	0.1	54.7	64	0.7273	1	0.073722
Gain: 20q13.13-13.33 (GNAS)	LOH: 13q (FLT3, RB1)	217	325	0.234	128.5	141	0.6498	1	0.074651
Gain: 6p25.3-11.2	LOH: 8p (NRG1)	256	344	0.292	160.4	173	0.6758	1	0.074825
LOH: 18p11.32-11.21	LOH: 9q12-34.3 (BRD3)	216	324	0.232	127.5	140	0.6481	1	0.074825
FAT4	NF1	43	28	0.004	2.2	6	0.2143	1	0.076396
Gain: 8q (PABPC1)	LOH: 19q13.2-13.43	328	260	0.283	155.3	168	0.6462	1	0.078191
LOH: 19q13.2-13.43	LOH: 9p24.3-11 (PSIP1, CDKN2A)	260	398	0.343	188.5	200	0.7692	1	0.079872
EGFR	Gain: 5q (PDGFRB, FGFR4, APC)	236	245	0.192	105.3	118	0.5	1	0.079872
HD: 10q21.2-23.31 (PTEN)	LOH: 6q12-27 (RSPO3, ESR1, ARID1B)	6	281	0.006	3.1	6	1	1	0.080391
Gain: 7q (POT1, KMT2C, BRAF, MET)	LOH: 8p (NRG1)	330	344	0.377	206.8	219	0.6636	1	0.080391
HD: 15q12-22.33 (MGA)	LOH: 12p13.33-12.1 (ATF7IP)	10	233	0.008	4.2	8	0.8	1	0.08065
Gain: 12q14.3-15	HD: 9q12-21.11	144	5	0.002	1.3	4	0.8	1	0.083059
Gain: 7p (EGFR)	LOH: 13q (FLT3, RB1)	334	325	0.36	197.7	210	0.6462	1	0.083059
GNAS	NCOR2	33	18	0.002	1.1	4	0.2222	1	0.083059
Gain: 7p (EGFR)	LOH: 12p13.33-12.1 (ATF7IP)	334	233	0.258	141.8	154	0.6609	1	0.08472
KMT2C	MGA	20	30	0.002	1.1	4	0.2	1	0.086466
KMT2D	TP53	22	196	0.014	7.9	13	0.5909	1	0.087254
Gain: 7q (POT1, KMT2C, BRAF, MET)	LOH: 5q11.2-31.2 (APC)	330	231	0.253	138.9	151	0.6537	1	0.08891
LOH: 22q11.23-13.31	LRP1B	211	88	0.062	33.8	43	0.4886	1	0.08891
LOH: 16q12.2-24.3 (ZFHX3)	LOH: 9q12-34.3 (BRD3)	247	324	0.266	145.8	158	0.6397	1	0.090959
NCOR2	SMARCA4	18	34	0.002	1.1	4	0.2222	1	0.090959
Gain: 5p (DROSHA)	MGA	357	30	0.036	19.5	25	0.8333	1	0.092494
LOH: 22q11.23-13.31	STK11	211	58	0.041	22.3	30	0.5172	1	0.093082
KMT2C	TP53	20	196	0.013	7.1	12	0.6	1	0.09407
Gain: 7q (POT1, KMT2C, BRAF, MET)	RB1	330	29	0.032	17.4	23	0.7931	1	0.09452
Gain: 5p (DROSHA)	LOH: 13q (FLT3, RB1)	357	325	0.385	211.3	223	0.6862	1	0.094655
LOH: 12q21.2-24.33 (NCOR2, SETD1B)	LOH: 18p11.32-11.21	244	216	0.175	96	108	0.5	1	0.096214
LOH: 17p13.3-11.2 (TP53)	SMARCA4	341	34	0.038	21.1	27	0.7941	1	0.096301
Gain: 20q13.13-13.33 (GNAS)	LOH: 15p11.2	217	223	0.161	88.1	100	0.4608	1	0.096965
FAT4	LOH: 9q12-34.3 (BRD3)	43	324	0.046	25.4	32	0.7442	1	0.097002
LOH: 16q12.2-24.3 (ZFHX3)	PTEN	247	22	0.018	9.9	15	0.6818	1	0.097002
HD: 9p24.3-11.2 (PSIP1, CDKN2A)	LOH: 18p11.32-11.21	148	216	0.106	58.2	69	0.4662	1	0.097002
Gain: 3q26.2	Gain: 7p (EGFR)	147	334	0.163	89.4	100	0.6803	1	0.099945
LOH: 17p13.3-11.2 (TP53)	ROBO2	341	20	0.023	12.4	17	0.85	1	0.100928
Gain: 5p (DROSHA)	LOH: 8p (NRG1)	357	344	0.407	223.7	235	0.6831	1	0.100928
Gain: 16q11.2-12.2	Gain: 8q (PABPC1)	169	328	0.184	101	112	0.6627	1	0.100928
Gain: 12q14.3-15	LOH: 15q11.1-22.31 (MGA)	144	322	0.154	84.5	95	0.6597	1	0.101954
Gain: 17q12-25.3 (ERBB2, CDK12)	LOH: 15q11.1-22.31 (MGA)	207	322	0.221	121.4	133	0.6425	1	0.101954
LOH: 3p (TGFBR2, BAP1, SETD2, CTNNB1, ROBO2)	NCOR2	288	18	0.017	9.4	14	0.7778	1	0.102813
PTEN	RB1	22	29	0.002	1.2	4	0.1818	1	0.102886
LOH: 10q11.22-26.3 (NT5C2, PTEN)	LRP1B	262	88	0.076	42	51	0.5795	1	0.103133
Gain: 12q14.3-15	Gain: 7p (EGFR)	144	334	0.16	87.6	98	0.6806	1	0.103466
BIRC6	RB1	33	29	0.003	1.7	5	0.1724	1	0.103927
EGFR	LOH: 9q12-34.3 (BRD3)	236	324	0.254	139.3	151	0.6398	1	0.105205
KEAP1	LOH: 22q11.23-13.31	54	211	0.038	20.8	28	0.5185	1	0.105403
Gain: 1q21.1-44 (PDE4DIP)	LOH: 15p11.2	364	223	0.269	147.9	159	0.713	1	0.106373
EGFR	LOH: 16q12.2-24.3 (ZFHX3)	236	247	0.193	106.2	118	0.5	1	0.10674
HD: 13q14.2-31.3 (RB1)	LOH: 9q12-34.3 (BRD3)	11	324	0.012	6.5	10	0.9091	1	0.106914
KEAP1	LOH: 9q12-34.3 (BRD3)	54	324	0.058	31.9	39	0.7222	1	0.106914
Gain: 5p (DROSHA)	LOH: 12q21.2-24.33 (NCOR2, SETD1B)	357	244	0.289	158.7	170	0.6967	1	0.107406
LOH: 22q11.23-13.31	SMARCA4	211	34	0.024	13.1	19	0.5588	1	0.107406
LOH: 10q11.22-26.3 (NT5C2, PTEN)	LOH: 1p22.1-13.2 (RPL5)	262	196	0.17	93.5	105	0.5357	1	0.107406
NRG1	STK11	17	58	0.003	1.8	5	0.2941	1	0.107428
HD: 9p24.3-11.2 (PSIP1, CDKN2A)	LOH: 3q (MB21D2, PIK3CA, TBL1XR1)	148	261	0.128	70.4	81	0.5473	1	0.107704
LOH: 18p11.32-11.21	LOH: 9p24.3-11 (PSIP1, CDKN2A)	216	398	0.285	156.6	167	0.7731	1	0.108274
Gain: 7p (EGFR)	LOH: 12q21.2-24.33 (NCOR2, SETD1B)	334	244	0.27	148.4	160	0.6557	1	0.108336
LOH: 8p (NRG1)	STAG2	344	20	0.023	12.5	17	0.85	1	0.108964
Gain: 20q13.13-13.33 (GNAS)	HD: 13q14.2-31.3 (RB1)	217	11	0.008	4.3	8	0.7273	1	0.108964
LOH: 17p13.3-11.2 (TP53)	MGA	341	30	0.034	18.6	24	0.8	1	0.110578
GNAS	ROBO2	33	20	0.002	1.2	4	0.2	1	0.110887
LOH: 15q11.1-22.31 (MGA)	LOH: 18p11.32-11.21	322	216	0.231	126.7	138	0.6389	1	0.114164
LOH: 19q13.2-13.43	MED12	260	18	0.016	8.5	13	0.7222	1	0.114591
APC	LOH: 19q13.2-13.43	25	260	0.022	11.8	17	0.68	1	0.114974
GNAS	MGA	33	30	0.003	1.8	5	0.1667	1	0.115024
APC	KEAP1	25	54	0.004	2.5	6	0.24	1	0.115447
HD: 13q14.2-31.3 (RB1)	LOH: 9p24.3-11 (PSIP1, CDKN2A)	11	398	0.015	8	11	1	1	0.115449
PTEN	WGD	22	333	0.024	13.3	18	0.8182	1	0.115449
BIRC6	LOH: 15q11.1-22.31 (MGA)	33	322	0.035	19.4	25	0.7576	1	0.115449
HD: 15q12-22.33 (MGA)	LOH: 1p22.1-13.2 (RPL5)	10	196	0.007	3.6	7	0.7	1	0.115449
Gain: 3q26.2	KEAP1	147	54	0.026	14.5	21	0.3889	1	0.115449
KMT2C	LRP1B	20	88	0.006	3.2	7	0.35	1	0.115449
Gain: 5p (DROSHA)	HD: 17p13.1-11.2	357	13	0.015	8.5	12	0.9231	1	0.116195
LOH: 13q (FLT3, RB1)	LOH: 1p22.1-13.2 (RPL5)	325	196	0.211	116	127	0.648	1	0.116615
LOH: 22q11.23-13.31	LOH: 5q11.2-31.2 (APC)	211	231	0.162	88.8	100	0.4739	1	0.116615
LOH: 6q12-27 (RSPO3, ESR1, ARID1B)	NRG1	281	17	0.016	8.7	13	0.7647	1	0.117151
Gain: 5p (DROSHA)	TP53	357	196	0.232	127.5	138	0.7041	1	0.121146
LOH: 19p (KEAP1, STK11, SMARCA4)	LOH: 6q12-27 (RSPO3, ESR1, ARID1B)	296	281	0.276	151.5	163	0.5801	1	0.121146
Gain: 7q (POT1, KMT2C, BRAF, MET)	HD: 9p24.3-11.2 (PSIP1, CDKN2A)	330	148	0.162	89	99	0.6689	1	0.121224
EGFR	LOH: 18p11.32-11.21	236	216	0.169	92.9	104	0.4815	1	0.122479
LOH: 8p (NRG1)	MGA	344	30	0.034	18.8	24	0.8	1	0.122757
Gain: 7q (POT1, KMT2C, BRAF, MET)	LOH: 15p11.2	330	223	0.244	134	145	0.6502	1	0.127022
LOH: 5q11.2-31.2 (APC)	PTEN	231	22	0.017	9.3	14	0.6364	1	0.127022
LOH: 3p (TGFBR2, BAP1, SETD2, CTNNB1, ROBO2)	STAG2	288	20	0.019	10.5	15	0.75	1	0.128177
LOH: 10q11.22-26.3 (NT5C2, PTEN)	WGD	262	333	0.289	158.9	170	0.6489	1	0.12855
BIRC6	Gain: 17q12-25.3 (ERBB2, CDK12)	33	207	0.023	12.4	18	0.5455	1	0.12855
Gain: 14q12-21.2 (NKX2-1)	MGA	196	30	0.02	10.7	16	0.5333	1	0.129176
Gain: 17q12-25.3 (ERBB2, CDK12)	LOH: 19q13.2-13.43	207	260	0.179	98	109	0.5266	1	0.12976
Gain: 16p	LOH: 8p (NRG1)	273	344	0.312	171.1	182	0.6667	1	0.130165
APC	NF1	25	28	0.002	1.3	4	0.16	1	0.130165
Gain: 7p (EGFR)	HD: 13q14.2-31.3 (RB1)	334	11	0.012	6.7	10	0.9091	1	0.130606
LOH: 12p13.33-12.1 (ATF7IP)	ROBO2	233	20	0.015	8.5	13	0.65	1	0.130606
Gain: 12q14.3-15	LOH: 13q (FLT3, RB1)	144	325	0.155	85.2	95	0.6597	1	0.131818
Gain: 5q (PDGFRB, FGFR4, APC)	LOH: 12q21.2-24.33 (NCOR2, SETD1B)	245	244	0.198	108.9	120	0.4918	1	0.132194
Gain: 12q14.3-15	LOH: 1p22.1-13.2 (RPL5)	144	196	0.094	51.4	61	0.4236	1	0.13245
GNAS	KEAP1	33	54	0.006	3.2	7	0.2121	1	0.133415
LOH: 15p11.2	RB1	223	29	0.021	11.8	17	0.5862	1	0.13556
LOH: 6q12-27 (RSPO3, ESR1, ARID1B)	SMARCA4	281	34	0.032	17.4	23	0.6765	1	0.135966
KMT2C	LOH: 10q11.22-26.3 (NT5C2, PTEN)	20	262	0.017	9.5	14	0.7	1	0.137089
LOH: 10q11.22-26.3 (NT5C2, PTEN)	STAG2	262	20	0.017	9.5	14	0.7	1	0.137089
Gain: 20q13.13-13.33 (GNAS)	LOH: 22q11.23-13.31	217	211	0.152	83.4	94	0.4455	1	0.137609
Gain: 3q26.2	LRP1B	147	88	0.043	23.6	31	0.3523	1	0.141761
LOH: 3p (TGFBR2, BAP1, SETD2, CTNNB1, ROBO2)	NRG1	288	17	0.016	8.9	13	0.7647	1	0.141998
CTNNB1	LOH: 6q12-27 (RSPO3, ESR1, ARID1B)	29	281	0.027	14.8	20	0.6897	1	0.142163
FAT4	NRG1	43	17	0.002	1.3	4	0.2353	1	0.142163
BIRC6	KMT2D	33	22	0.002	1.3	4	0.1818	1	0.142163
GNAS	KMT2D	33	22	0.002	1.3	4	0.1818	1	0.142163
KMT2C	LOH: 15q11.1-22.31 (MGA)	20	322	0.021	11.7	16	0.8	1	0.142708
LOH: 15q11.1-22.31 (MGA)	STAG2	322	20	0.021	11.7	16	0.8	1	0.142708
Gain: 7q (POT1, KMT2C, BRAF, MET)	LOH: 19q13.2-13.43	330	260	0.285	156.3	167	0.6423	1	0.143366
LOH: 10q11.22-26.3 (NT5C2, PTEN)	LOH: 12p13.33-12.1 (ATF7IP)	262	233	0.203	111.2	122	0.5236	1	0.144021
Gain: 12q14.3-15	LOH: 15p11.2	144	223	0.107	58.5	68	0.4722	1	0.146058
KMT2D	LOH: 17p13.3-11.2 (TP53)	22	341	0.025	13.7	18	0.8182	1	0.146118
LOH: 17p13.3-11.2 (TP53)	PTEN	341	22	0.025	13.7	18	0.8182	1	0.146118
LOH: 15q11.1-22.31 (MGA)	RB1	322	29	0.031	17	22	0.7586	1	0.146118
Gain: 3q26.2	LOH: 12p13.33-12.1 (ATF7IP)	147	233	0.114	62.4	72	0.4898	1	0.146118
LOH: 12p13.33-12.1 (ATF7IP)	LOH: 6q12-27 (RSPO3, ESR1, ARID1B)	233	281	0.217	119.3	130	0.5579	1	0.146148
APC	STK11	25	58	0.005	2.6	6	0.24	1	0.146148
LOH: 12q21.2-24.33 (NCOR2, SETD1B)	RB1	244	29	0.023	12.9	18	0.6207	1	0.146709
Gain: 20q13.13-13.33 (GNAS)	MGA	217	30	0.022	11.9	17	0.5667	1	0.146709
HD: 15q12-22.33 (MGA)	LOH: 10q11.22-26.3 (NT5C2, PTEN)	10	262	0.009	4.8	8	0.8	1	0.148031
Gain: 1q21.1-44 (PDE4DIP)	KEAP1	364	54	0.065	35.8	42	0.7778	1	0.148062
HD: 15q12-22.33 (MGA)	LOH: 9q12-34.3 (BRD3)	10	324	0.011	5.9	9	0.9	1	0.148848
Gain: 17q12-25.3 (ERBB2, CDK12)	LOH: 18q (SETBP1, SMAD4)	207	312	0.214	117.6	128	0.6184	1	0.149217
LOH: 5q11.2-31.2 (APC)	LOH: 8p (NRG1)	231	344	0.264	144.7	155	0.671	1	0.151883
GNAS	TP53	33	196	0.021	11.8	17	0.5152	1	0.152321
Gain: 5q (PDGFRB, FGFR4, APC)	WGD	245	333	0.271	148.6	159	0.649	1	0.153433
HD: 10q21.2-23.31 (PTEN)	LOH: 9q12-34.3 (BRD3)	6	324	0.006	3.5	6	1	1	0.154586
Gain: 6p25.3-11.2	LOH: 13q (FLT3, RB1)	256	325	0.276	151.5	162	0.6328	1	0.154586
CDKN2A	TP53	17	196	0.011	6.1	10	0.5882	1	0.154586
NRG1	TP53	17	196	0.011	6.1	10	0.5882	1	0.154586
LOH: 15p11.2	LOH: 18p11.32-11.21	223	216	0.16	87.7	98	0.4537	1	0.154586
Gain: 7q (POT1, KMT2C, BRAF, MET)	LOH: 12q21.2-24.33 (NCOR2, SETD1B)	330	244	0.267	146.7	157	0.6434	1	0.156652
KMT2C	LOH: 19p (KEAP1, STK11, SMARCA4)	20	296	0.02	10.8	15	0.75	1	0.156977
LOH: 19p (KEAP1, STK11, SMARCA4)	STAG2	296	20	0.02	10.8	15	0.75	1	0.156977
FAT4	LOH: 15q11.1-22.31 (MGA)	43	322	0.046	25.2	31	0.7209	1	0.156977
Gain: 3q26.2	Gain: 5q (PDGFRB, FGFR4, APC)	147	245	0.119	65.6	75	0.5102	1	0.156977
HD: 15q12-22.33 (MGA)	LOH: 22q11.23-13.31	10	211	0.007	3.8	7	0.7	1	0.15703
ARID1A	Gain: 3q26.2	22	147	0.011	5.9	10	0.4545	1	0.157231
LOH: 12q21.2-24.33 (NCOR2, SETD1B)	LOH: 22q11.23-13.31	244	211	0.171	93.8	104	0.4929	1	0.158608
GNAS	LOH: 19p (KEAP1, STK11, SMARCA4)	33	296	0.032	17.8	23	0.697	1	0.159381
LOH: 22q11.23-13.31	WGD	211	333	0.233	128	138	0.654	1	0.159381
Gain: 16q11.2-12.2	Gain: 3q26.2	169	147	0.082	45.3	54	0.3673	1	0.159381
LOH: 19q13.2-13.43	NRG1	260	17	0.015	8.1	12	0.7059	1	0.159844
LOH: 18p11.32-11.21	LOH: 1p22.1-13.2 (RPL5)	216	196	0.14	77.1	87	0.4439	1	0.159844
APC	Gain: 17q12-25.3 (ERBB2, CDK12)	25	207	0.017	9.4	14	0.56	1	0.16187
LOH: 18p11.32-11.21	LOH: 22q11.23-13.31	216	211	0.151	83	93	0.4408	1	0.16187
LOH: 18p11.32-11.21	LOH: 5q11.2-31.2 (APC)	216	231	0.166	90.9	101	0.4676	1	0.161914
HD: 21q11.2-21.1	LOH: 18p11.32-11.21	8	216	0.006	3.1	6	0.75	1	0.162141
HD: 9q12-21.11	LOH: 19p (KEAP1, STK11, SMARCA4)	5	296	0.005	2.7	5	1	1	0.162547
FAT4	Gain: 5q (PDGFRB, FGFR4, APC)	43	245	0.035	19.2	25	0.5814	1	0.16364
GNAS	PIK3CA	33	34	0.004	2	5	0.1515	1	0.163682
MGA	WGD	30	333	0.033	18.2	23	0.7667	1	0.165889
HD: 21q11.2-21.1	LOH: 3p (TGFBR2, BAP1, SETD2, CTNNB1, ROBO2)	8	288	0.008	4.2	7	0.875	1	0.165965
HD: 9p24.3-11.2 (PSIP1, CDKN2A)	NF1	148	28	0.014	7.5	12	0.4286	1	0.165965
Gain: 7q (POT1, KMT2C, BRAF, MET)	HD: 10q21.2-23.31 (PTEN)	330	6	0.007	3.6	6	1	1	0.166327
LOH: 12p13.33-12.1 (ATF7IP)	LRP1B	233	88	0.068	37.3	45	0.5114	1	0.167332
BIRC6	WGD	33	333	0.036	20	25	0.7576	1	0.167583
ARID1A	LRP1B	22	88	0.006	3.5	7	0.3182	1	0.167583
LRP1B	PTEN	88	22	0.006	3.5	7	0.3182	1	0.167583
LOH: 19p (KEAP1, STK11, SMARCA4)	NRG1	296	17	0.017	9.2	13	0.7647	1	0.167867
EGFR	Gain: 8q (PABPC1)	236	328	0.257	141	151	0.6398	1	0.167867
KEAP1	LOH: 3q (MB21D2, PIK3CA, TBL1XR1)	54	261	0.047	25.7	32	0.5926	1	0.167867
LOH: 12p13.33-12.1 (ATF7IP)	LOH: 9p24.3-11 (PSIP1, CDKN2A)	233	398	0.308	168.9	178	0.7639	1	0.169988
GNAS	LOH: 6q12-27 (RSPO3, ESR1, ARID1B)	33	281	0.031	16.9	22	0.6667	1	0.169988
BIRC6	STK11	33	58	0.006	3.5	7	0.2121	1	0.169988
HD: 19p13.3-12 (KEAP1, STK11, SMARCA4)	LOH: 16q12.2-24.3 (ZFHX3)	9	247	0.007	4	7	0.7778	1	0.170761
Gain: 8q (PABPC1)	LRP1B	328	88	0.096	52.6	60	0.6818	1	0.173191
KMT2C	STK11	20	58	0.004	2.1	5	0.25	1	0.173948
ROBO2	STK11	20	58	0.004	2.1	5	0.25	1	0.173948
Gain: 6p25.3-11.2	SMARCA4	256	34	0.029	15.9	21	0.6176	1	0.174114
HD: 10q21.2-23.31 (PTEN)	LOH: 5q11.2-31.2 (APC)	6	231	0.005	2.5	5	0.8333	1	0.17691
Gain: 5p (DROSHA)	WGD	357	333	0.394	216.5	226	0.6787	1	0.177351
FAT4	LOH: 19q13.2-13.43	43	260	0.037	20.4	26	0.6047	1	0.178666
ARID1A	TP53	22	196	0.014	7.9	12	0.5455	1	0.178964
Gain: 14q12-21.2 (NKX2-1)	RB1	196	29	0.019	10.4	15	0.5172	1	0.179435
FAT4	LOH: 15p11.2	43	223	0.032	17.5	23	0.5349	1	0.183398
Gain: 3q26.2	LOH: 16q12.2-24.3 (ZFHX3)	147	247	0.12	66.1	75	0.5102	1	0.183398
LOH: 18q (SETBP1, SMAD4)	NCOR2	312	18	0.019	10.2	14	0.7778	1	0.185596
Gain: 7q (POT1, KMT2C, BRAF, MET)	LOH: 9p24.3-11 (PSIP1, CDKN2A)	330	398	0.436	239.2	248	0.7515	1	0.185596
LOH: 12p13.33-12.1 (ATF7IP)	RB1	233	29	0.022	12.3	17	0.5862	1	0.185596
FAT4	LOH: 22q11.23-13.31	43	211	0.03	16.5	22	0.5116	1	0.185596
LOH: 15p11.2	LOH: 1p22.1-13.2 (RPL5)	223	196	0.145	79.6	89	0.4541	1	0.185596
Gain: 14q12-21.2 (NKX2-1)	HD: 13q14.2-31.3 (RB1)	196	11	0.007	3.9	7	0.6364	1	0.185604
HD: 19p13.3-12 (KEAP1, STK11, SMARCA4)	LOH: 9p24.3-11 (PSIP1, CDKN2A)	9	398	0.012	6.5	9	1	1	0.185612
ROBO2	WGD	20	333	0.022	12.1	16	0.8	1	0.185999
LOH: 5q11.2-31.2 (APC)	LOH: 6q12-27 (RSPO3, ESR1, ARID1B)	231	281	0.215	118.2	128	0.5541	1	0.186665
Gain: 6p25.3-11.2	LOH: 16q12.2-24.3 (ZFHX3)	256	247	0.21	115.2	125	0.5061	1	0.186665
LOH: 9p24.3-11 (PSIP1, CDKN2A)	STAG2	398	20	0.026	14.5	18	0.9	1	0.18674
HD: 13q14.2-31.3 (RB1)	LOH: 19p (KEAP1, STK11, SMARCA4)	11	296	0.011	5.9	9	0.8182	1	0.187095
Gain: 5p (DROSHA)	LOH: 16q12.2-24.3 (ZFHX3)	357	247	0.293	160.6	170	0.6883	1	0.187095
Gain: 8q (PABPC1)	LOH: 18q (SETBP1, SMAD4)	328	312	0.34	186.4	196	0.6282	1	0.187714
LOH: 6q12-27 (RSPO3, ESR1, ARID1B)	NCOR2	281	18	0.017	9.2	13	0.7222	1	0.190679
ARID1A	LOH: 9q12-34.3 (BRD3)	22	324	0.024	13	17	0.7727	1	0.192004
LOH: 3q (MB21D2, PIK3CA, TBL1XR1)	LOH: 8p (NRG1)	261	344	0.298	163.5	173	0.6628	1	0.192004
Gain: 7q (POT1, KMT2C, BRAF, MET)	LOH: 16q12.2-24.3 (ZFHX3)	330	247	0.27	148.5	158	0.6397	1	0.192004
LOH: 16q12.2-24.3 (ZFHX3)	LOH: 18q (SETBP1, SMAD4)	247	312	0.256	140.4	150	0.6073	1	0.19224
Gain: 3q26.2	LOH: 22q11.23-13.31	147	211	0.103	56.5	65	0.4422	1	0.192272
LOH: 17p13.3-11.2 (TP53)	LOH: 6q12-27 (RSPO3, ESR1, ARID1B)	341	281	0.318	174.5	184	0.6548	1	0.193384
Gain: 14q12-21.2 (NKX2-1)	KMT2C	196	20	0.013	7.1	11	0.55	1	0.193479
STAG2	TP53	20	196	0.013	7.1	11	0.55	1	0.193479
FAT4	Gain: 8q (PABPC1)	43	328	0.047	25.7	31	0.7209	1	0.19351
Gain: 16p	Gain: 6p25.3-11.2	273	256	0.232	127.3	137	0.5352	1	0.193541
KMT2D	LOH: 16q12.2-24.3 (ZFHX3)	22	247	0.018	9.9	14	0.6364	1	0.193638
LOH: 6q12-27 (RSPO3, ESR1, ARID1B)	MGA	281	30	0.028	15.4	20	0.6667	1	0.19688
HD: 15q12-22.33 (MGA)	LOH: 17p13.3-11.2 (TP53)	10	341	0.011	6.2	9	0.9	1	0.197173
Gain: 12q14.3-15	LOH: 9p24.3-11 (PSIP1, CDKN2A)	144	398	0.19	104.4	112	0.7778	1	0.1995
RB1	WGD	29	333	0.032	17.6	22	0.7586	1	0.201454
Gain: 5p (DROSHA)	LOH: 15p11.2	357	223	0.264	145	154	0.6906	1	0.201573
Gain: 1q21.1-44 (PDE4DIP)	LOH: 3p (TGFBR2, BAP1, SETD2, CTNNB1, ROBO2)	364	288	0.348	191	200	0.6944	1	0.203021
FAT4	Gain: 5p (DROSHA)	43	357	0.051	28	33	0.7674	1	0.206953
Gain: 7p (EGFR)	RB1	334	29	0.032	17.6	22	0.7586	1	0.208488
HD: 15q12-22.33 (MGA)	LOH: 8p (NRG1)	10	344	0.011	6.3	9	0.9	1	0.208549
Gain: 1q21.1-44 (PDE4DIP)	LRP1B	364	88	0.106	58.3	65	0.7386	1	0.208549
Gain: 1q21.1-44 (PDE4DIP)	LOH: 3q (MB21D2, PIK3CA, TBL1XR1)	364	261	0.315	173	182	0.6973	1	0.208549
APC	LOH: 6q12-27 (RSPO3, ESR1, ARID1B)	25	281	0.023	12.8	17	0.68	1	0.209679
Gain: 3q26.2	LOH: 18p11.32-11.21	147	216	0.105	57.8	66	0.449	1	0.216135
MGA	RB1	30	29	0.003	1.6	4	0.1379	1	0.216759
GNAS	LOH: 17p13.3-11.2 (TP53)	33	341	0.037	20.5	25	0.7576	1	0.217905
Gain: 8q (PABPC1)	LOH: 5q11.2-31.2 (APC)	328	231	0.251	138	147	0.6364	1	0.219769
HD: 17p13.1-11.2	LOH: 16q12.2-24.3 (ZFHX3)	13	247	0.011	5.8	9	0.6923	1	0.220527
Gain: 6p25.3-11.2	MED12	256	18	0.015	8.4	12	0.6667	1	0.220527
Gain: 8q (PABPC1)	LOH: 3q (MB21D2, PIK3CA, TBL1XR1)	328	261	0.284	155.9	165	0.6322	1	0.220527
Gain: 14q12-21.2 (NKX2-1)	LOH: 22q11.23-13.31	196	211	0.137	75.3	84	0.4286	1	0.220527
HD: 9q12-21.11	LOH: 15q11.1-22.31 (MGA)	5	322	0.005	2.9	5	1	1	0.222993
Gain: 5p (DROSHA)	RB1	357	29	0.034	18.9	23	0.7931	1	0.223665
EGFR	Gain: 14q12-21.2 (NKX2-1)	236	196	0.153	84.3	93	0.4745	1	0.22427
Gain: 7q (POT1, KMT2C, BRAF, MET)	KMT2D	330	22	0.024	13.2	17	0.7727	1	0.225217
Gain: 7q (POT1, KMT2C, BRAF, MET)	PTEN	330	22	0.024	13.2	17	0.7727	1	0.225217
HD: 15q12-22.33 (MGA)	LOH: 5q11.2-31.2 (APC)	10	231	0.008	4.2	7	0.7	1	0.226335
LOH: 17p13.3-11.2 (TP53)	STAG2	341	20	0.023	12.4	16	0.8	1	0.226724
Gain: 8q (PABPC1)	LOH: 13q (FLT3, RB1)	328	325	0.354	194.2	203	0.6246	1	0.226724
HD: 9q12-21.11	LOH: 9q12-34.3 (BRD3)	5	324	0.005	3	5	1	1	0.227465
Gain: 5p (DROSHA)	HD: 9p24.3-11.2 (PSIP1, CDKN2A)	357	148	0.175	96.2	104	0.7027	1	0.227465
Gain: 1q21.1-44 (PDE4DIP)	LOH: 19q13.2-13.43	364	260	0.314	172.4	181	0.6962	1	0.228027
HD: 9q12-21.11	LOH: 13q (FLT3, RB1)	5	325	0.005	3	5	1	1	0.229914
Gain: 17q12-25.3 (ERBB2, CDK12)	HD: 13q14.2-31.3 (RB1)	207	11	0.008	4.1	7	0.6364	1	0.229914
Gain: 1q21.1-44 (PDE4DIP)	MGA	364	30	0.036	19.9	24	0.8	1	0.230214
BIRC6	Gain: 3q26.2	33	147	0.016	8.8	13	0.3939	1	0.23029
Gain: 16q11.2-12.2	LOH: 8p (NRG1)	169	344	0.193	105.9	114	0.6746	1	0.231067
LOH: 15q11.1-22.31 (MGA)	NCOR2	322	18	0.019	10.6	14	0.7778	1	0.232384
Gain: 6p25.3-11.2	HD: 13q14.2-31.3 (RB1)	256	11	0.009	5.1	8	0.7273	1	0.233538
HD: 9q12-21.11	LOH: 22q11.23-13.31	5	211	0.004	1.9	4	0.8	1	0.23704
LOH: 19q13.2-13.43	RB1	260	29	0.025	13.7	18	0.6207	1	0.237836
CDKN2A	KEAP1	17	54	0.003	1.7	4	0.2353	1	0.238884
NF1	ROBO2	28	20	0.002	1	3	0.15	1	0.238884
NF1	STAG2	28	20	0.002	1	3	0.15	1	0.238884
Gain: 5q (PDGFRB, FGFR4, APC)	LOH: 18q (SETBP1, SMAD4)	245	312	0.254	139.2	148	0.6041	1	0.239452
FAT4	LOH: 6q12-27 (RSPO3, ESR1, ARID1B)	43	281	0.04	22	27	0.6279	1	0.240081
KRAS	LOH: 6q12-27 (RSPO3, ESR1, ARID1B)	72	281	0.067	36.9	43	0.5972	1	0.240081
LOH: 9p24.3-11 (PSIP1, CDKN2A)	NF1	398	28	0.037	20.3	24	0.8571	1	0.24096
KMT2D	WGD	22	333	0.024	13.3	17	0.7727	1	0.241272
KMT2D	LOH: 5q11.2-31.2 (APC)	22	231	0.017	9.3	13	0.5909	1	0.242272
LOH: 9q12-34.3 (BRD3)	NCOR2	324	18	0.019	10.6	14	0.7778	1	0.242362
Gain: 5q (PDGFRB, FGFR4, APC)	LOH: 8p (NRG1)	245	344	0.28	153.5	162	0.6612	1	0.24341
LOH: 3q (MB21D2, PIK3CA, TBL1XR1)	RB1	261	29	0.025	13.8	18	0.6207	1	0.24341
Gain: 12q14.3-15	PIK3CA	144	34	0.016	8.9	13	0.3824	1	0.24341
ARID1A	LOH: 6q12-27 (RSPO3, ESR1, ARID1B)	22	281	0.021	11.3	15	0.6818	1	0.243841
FAT4	Gain: 6p25.3-11.2	43	256	0.037	20.1	25	0.5814	1	0.243866
ARID1A	Gain: 6p25.3-11.2	22	256	0.019	10.3	14	0.6364	1	0.244388
ARID1A	Gain: 7p (EGFR)	22	334	0.024	13.4	17	0.7727	1	0.246398
NF1	TP53	28	196	0.018	10	14	0.5	1	0.247473
HD: 13q14.2-31.3 (RB1)	LOH: 19q13.2-13.43	11	260	0.009	5.2	8	0.7273	1	0.248984
Gain: 8q (PABPC1)	LOH: 9q12-34.3 (BRD3)	328	324	0.353	193.6	202	0.6235	1	0.248984
Gain: 3q26.2	LOH: 6q12-27 (RSPO3, ESR1, ARID1B)	147	281	0.137	75.2	83	0.5646	1	0.248984
HD: 9q12-21.11	WGD	5	333	0.006	3	5	1	1	0.249302
HD: 19p13.3-12 (KEAP1, STK11, SMARCA4)	LOH: 22q11.23-13.31	9	211	0.006	3.5	6	0.6667	1	0.249302
Gain: 7q (POT1, KMT2C, BRAF, MET)	LOH: 10q11.22-26.3 (NT5C2, PTEN)	330	262	0.287	157.5	166	0.6336	1	0.249302
Gain: 14q12-21.2 (NKX2-1)	LOH: 1p22.1-13.2 (RPL5)	196	196	0.127	70	78	0.398	1	0.249302
Gain: 17q12-25.3 (ERBB2, CDK12)	LOH: 19p (KEAP1, STK11, SMARCA4)	207	296	0.203	111.6	120	0.5797	1	0.249811
APC	LOH: 3p (TGFBR2, BAP1, SETD2, CTNNB1, ROBO2)	25	288	0.024	13.1	17	0.68	1	0.249889
Gain: 7p (EGFR)	HD: 9q12-21.11	334	5	0.006	3	5	1	1	0.251282
Gain: 20q13.13-13.33 (GNAS)	LOH: 17p13.3-11.2 (TP53)	217	341	0.246	134.8	143	0.659	1	0.251282
RB1	ROBO2	29	20	0.002	1.1	3	0.15	1	0.251282
HD: 13q14.2-31.3 (RB1)	LOH: 3q (MB21D2, PIK3CA, TBL1XR1)	11	261	0.01	5.2	8	0.7273	1	0.251297
KMT2C	LOH: 19q13.2-13.43	20	260	0.017	9.5	13	0.65	1	0.252812
Gain: 6p25.3-11.2	LOH: 18q (SETBP1, SMAD4)	256	312	0.265	145.5	154	0.6016	1	0.252812
BIRC6	TP53	33	196	0.021	11.8	16	0.4848	1	0.252812
KRAS	MGA	72	30	0.007	3.9	7	0.2333	1	0.252812
LOH: 3p (TGFBR2, BAP1, SETD2, CTNNB1, ROBO2)	ROBO2	288	20	0.019	10.5	14	0.7	1	0.253443
LRP1B	STAG2	88	20	0.006	3.2	6	0.3	1	0.253443
Gain: 5p (DROSHA)	HD: 15q12-22.33 (MGA)	357	10	0.012	6.5	9	0.9	1	0.254452
FAT4	KMT2D	43	22	0.003	1.7	4	0.1818	1	0.254734
LOH: 15q11.1-22.31 (MGA)	LOH: 9p24.3-11 (PSIP1, CDKN2A)	322	398	0.425	233.4	241	0.7484	1	0.257102
Gain: 14q12-21.2 (NKX2-1)	LOH: 19q13.2-13.43	196	260	0.169	92.8	101	0.5153	1	0.257102
HD: 15q12-22.33 (MGA)	LOH: 19p (KEAP1, STK11, SMARCA4)	10	296	0.01	5.4	8	0.8	1	0.258318
LOH: 15q11.1-22.31 (MGA)	LOH: 1p22.1-13.2 (RPL5)	322	196	0.209	115	123	0.6276	1	0.258318
LOH: 17p13.3-11.2 (TP53)	RBM10	341	38	0.043	23.6	28	0.7368	1	0.258744
HD: 21q11.2-21.1	LOH: 16q12.2-24.3 (ZFHX3)	8	247	0.007	3.6	6	0.75	1	0.259472
NF1	SMARCA4	28	34	0.003	1.7	4	0.1429	1	0.259472
APC	LRP1B	25	88	0.007	4	7	0.28	1	0.262254
MGA	ROBO2	30	20	0.002	1.1	3	0.15	1	0.266218
MGA	STAG2	30	20	0.002	1.1	3	0.15	1	0.266218
Gain: 3q26.2	PIK3CA	147	34	0.017	9.1	13	0.3824	1	0.26788
KEAP1	MED12	54	18	0.003	1.8	4	0.2222	1	0.267928
KEAP1	NCOR2	54	18	0.003	1.8	4	0.2222	1	0.267928
Gain: 17q12-25.3 (ERBB2, CDK12)	SMARCA4	207	34	0.023	12.8	17	0.5	1	0.268633
HD: 9q12-21.11	LOH: 15p11.2	5	223	0.004	2	4	0.8	1	0.269041
HD: 9p24.3-11.2 (PSIP1, CDKN2A)	LOH: 1p22.1-13.2 (RPL5)	148	196	0.096	52.8	60	0.4054	1	0.269181
HD: 9q12-21.11	LOH: 17p13.3-11.2 (TP53)	5	341	0.006	3.1	5	1	1	0.269638
Gain: 12q14.3-15	HD: 15q12-22.33 (MGA)	144	10	0.005	2.6	5	0.5	1	0.269638
LOH: 19p (KEAP1, STK11, SMARCA4)	NF1	296	28	0.027	15.1	19	0.6786	1	0.269925
ARID1A	Gain: 12q14.3-15	22	144	0.011	5.8	9	0.4091	1	0.270475
LOH: 8p (NRG1)	RB1	344	29	0.033	18.2	22	0.7586	1	0.270604
LOH: 18q (SETBP1, SMAD4)	PTEN	312	22	0.023	12.5	16	0.7273	1	0.270604
LOH: 3q (MB21D2, PIK3CA, TBL1XR1)	LRP1B	261	88	0.076	41.8	48	0.5455	1	0.274289
BCORL1	STK11	17	58	0.003	1.8	4	0.2353	1	0.274333
LOH: 22q11.23-13.31	LOH: 6q12-27 (RSPO3, ESR1, ARID1B)	211	281	0.197	108	116	0.5498	1	0.274612
HD: 9p24.3-11.2 (PSIP1, CDKN2A)	PIK3CA	148	34	0.017	9.2	13	0.3824	1	0.275445
Gain: 7q (POT1, KMT2C, BRAF, MET)	LOH: 12p13.33-12.1 (ATF7IP)	330	233	0.255	140.1	148	0.6352	1	0.275547
HD: 21q11.2-21.1	LOH: 9q12-34.3 (BRD3)	8	324	0.009	4.7	7	0.875	1	0.276231
FAT4	LOH: 18q (SETBP1, SMAD4)	43	312	0.045	24.4	29	0.6744	1	0.276428
KMT2C	LOH: 22q11.23-13.31	20	211	0.014	7.7	11	0.55	1	0.276428
LOH: 22q11.23-13.31	STAG2	211	20	0.014	7.7	11	0.55	1	0.276428
NF1	PTEN	28	22	0.002	1.1	3	0.1364	1	0.276428
LOH: 3p (TGFBR2, BAP1, SETD2, CTNNB1, ROBO2)	SMARCA4	288	34	0.032	17.8	22	0.6471	1	0.278623
RB1	SMARCA4	29	34	0.003	1.8	4	0.1379	1	0.278623
CDKN2A	LOH: 15p11.2	17	223	0.013	6.9	10	0.5882	1	0.281724
LOH: 16q12.2-24.3 (ZFHX3)	LOH: 18p11.32-11.21	247	216	0.177	97.2	105	0.4861	1	0.286694
Gain: 6p25.3-11.2	LOH: 19p (KEAP1, STK11, SMARCA4)	256	296	0.251	138	146	0.5703	1	0.287415
NCOR2	WGD	18	333	0.02	10.9	14	0.7778	1	0.288163
Gain: 5p (DROSHA)	LOH: 10q11.22-26.3 (NT5C2, PTEN)	357	262	0.31	170.4	178	0.6794	1	0.289455
LOH: 15q11.1-22.31 (MGA)	WGD	322	333	0.356	195.3	203	0.6304	1	0.290601
Gain: 17q12-25.3 (ERBB2, CDK12)	LOH: 9p24.3-11 (PSIP1, CDKN2A)	207	398	0.273	150.1	157	0.7585	1	0.291623
Gain: 7p (EGFR)	LOH: 16q12.2-24.3 (ZFHX3)	334	247	0.274	150.3	158	0.6397	1	0.291623
Gain: 7p (EGFR)	LOH: 18p11.32-11.21	334	216	0.239	131.4	139	0.6435	1	0.291933
ARID1A	LOH: 9p24.3-11 (PSIP1, CDKN2A)	22	398	0.029	15.9	19	0.8636	1	0.292356
Gain: 16p	LOH: 18q (SETBP1, SMAD4)	273	312	0.283	155.1	163	0.5971	1	0.292692
Gain: 3q26.2	PTEN	147	22	0.011	5.9	9	0.4091	1	0.292799
LOH: 22q11.23-13.31	MED12	211	18	0.013	6.9	10	0.5556	1	0.293105
Gain: 16q11.2-12.2	Gain: 1q21.1-44 (PDE4DIP)	169	364	0.204	112.1	119	0.7041	1	0.293184
HD: 17p13.1-11.2	LOH: 15p11.2	13	223	0.01	5.3	8	0.6154	1	0.293197
LOH: 15p11.2	MGA	223	30	0.022	12.2	16	0.5333	1	0.293197
ARID1A	RB1	22	29	0.002	1.2	3	0.1364	1	0.293268
KMT2D	RB1	22	29	0.002	1.2	3	0.1364	1	0.293268
HD: 9q12-21.11	LOH: 12p13.33-12.1 (ATF7IP)	5	233	0.004	2.1	4	0.8	1	0.299169
LOH: 9q12-34.3 (BRD3)	NRG1	324	17	0.018	10	13	0.7647	1	0.299169
Gain: 5q (PDGFRB, FGFR4, APC)	LOH: 18p11.32-11.21	245	216	0.176	96.4	104	0.4815	1	0.299169
NRG1	RBM10	17	38	0.002	1.2	3	0.1765	1	0.299169
MGA	SMARCA4	30	34	0.003	1.9	4	0.1333	1	0.299169
APC	LOH: 19p (KEAP1, STK11, SMARCA4)	25	296	0.025	13.5	17	0.68	1	0.299379
Gain: 16q11.2-12.2	LOH: 9p24.3-11 (PSIP1, CDKN2A)	169	398	0.223	122.5	129	0.7633	1	0.29949
LOH: 13q (FLT3, RB1)	STAG2	325	20	0.022	11.8	15	0.75	1	0.29949
ARID1A	Gain: 20q13.13-13.33 (GNAS)	22	217	0.016	8.7	12	0.5455	1	0.29949
Gain: 20q13.13-13.33 (GNAS)	PTEN	217	22	0.016	8.7	12	0.5455	1	0.29949
CDKN2A	LOH: 1p22.1-13.2 (RPL5)	17	196	0.011	6.1	9	0.5294	1	0.299643
Gain: 12q14.3-15	Gain: 1q21.1-44 (PDE4DIP)	144	364	0.174	95.5	102	0.7083	1	0.30013
Gain: 14q12-21.2 (NKX2-1)	LOH: 9q12-34.3 (BRD3)	196	324	0.211	115.7	123	0.6276	1	0.300868
LOH: 18p11.32-11.21	LOH: 19p (KEAP1, STK11, SMARCA4)	216	296	0.212	116.5	124	0.5741	1	0.301598
Gain: 16p	Gain: 3q26.2	273	147	0.133	73.1	80	0.5442	1	0.301598
Gain: 16q11.2-12.2	HD: 9p24.3-11.2 (PSIP1, CDKN2A)	169	148	0.083	45.6	52	0.3514	1	0.301598
BCORL1	LOH: 13q (FLT3, RB1)	17	325	0.018	10.1	13	0.7647	1	0.302552
Gain: 17q12-25.3 (ERBB2, CDK12)	MGA	207	30	0.021	11.3	15	0.5	1	0.303061
Gain: 1q21.1-44 (PDE4DIP)	LOH: 10q11.22-26.3 (NT5C2, PTEN)	364	262	0.316	173.7	181	0.6908	1	0.304094
Gain: 5q (PDGFRB, FGFR4, APC)	LOH: 15p11.2	245	223	0.181	99.5	107	0.4798	1	0.307337
Gain: 17q12-25.3 (ERBB2, CDK12)	LOH: 3p (TGFBR2, BAP1, SETD2, CTNNB1, ROBO2)	207	288	0.198	108.6	116	0.5604	1	0.307894
BIRC6	ROBO2	33	20	0.002	1.2	3	0.15	1	0.308348
GNAS	KMT2C	33	20	0.002	1.2	3	0.15	1	0.308348
ARID1A	MGA	22	30	0.002	1.2	3	0.1364	1	0.308348
KMT2D	MGA	22	30	0.002	1.2	3	0.1364	1	0.308348
HD: 21q11.2-21.1	TP53	8	196	0.005	2.9	5	0.625	1	0.309532
Gain: 8q (PABPC1)	HD: 13q14.2-31.3 (RB1)	328	11	0.012	6.6	9	0.8182	1	0.310357
LOH: 3q (MB21D2, PIK3CA, TBL1XR1)	LOH: 9p24.3-11 (PSIP1, CDKN2A)	261	398	0.345	189.2	196	0.751	1	0.313316
LOH: 18p11.32-11.21	RB1	216	29	0.021	11.4	15	0.5172	1	0.313341
ERBB2	LOH: 5q11.2-31.2 (APC)	21	231	0.016	8.8	12	0.5714	1	0.315717
Gain: 7q (POT1, KMT2C, BRAF, MET)	LOH: 9q12-34.3 (BRD3)	330	324	0.355	194.8	202	0.6235	1	0.316055
LOH: 1p22.1-13.2 (RPL5)	PTEN	196	22	0.014	7.9	11	0.5	1	0.316055
PTEN	TP53	22	196	0.014	7.9	11	0.5	1	0.316055
LOH: 12q21.2-24.33 (NCOR2, SETD1B)	PTEN	244	22	0.018	9.8	13	0.5909	1	0.318117
Gain: 8q (PABPC1)	NRG1	328	17	0.019	10.2	13	0.7647	1	0.319693
Gain: 5q (PDGFRB, FGFR4, APC)	LOH: 15q11.1-22.31 (MGA)	245	322	0.262	143.7	151	0.6163	1	0.319693
Gain: 6p25.3-11.2	LOH: 12p13.33-12.1 (ATF7IP)	256	233	0.198	108.6	116	0.4979	1	0.319693
ERBB2	Gain: 17q12-25.3 (ERBB2, CDK12)	21	207	0.014	7.9	11	0.5238	1	0.321985
HD: 15q12-22.33 (MGA)	LOH: 18q (SETBP1, SMAD4)	10	312	0.01	5.7	8	0.8	1	0.322649
BCORL1	LOH: 10q11.22-26.3 (NT5C2, PTEN)	17	262	0.015	8.1	11	0.6471	1	0.322798
CDKN2A	Gain: 1q21.1-44 (PDE4DIP)	17	364	0.021	11.3	14	0.8235	1	0.323904
Gain: 1q21.1-44 (PDE4DIP)	NRG1	364	17	0.021	11.3	14	0.8235	1	0.323904
Gain: 6p25.3-11.2	LOH: 3q (MB21D2, PIK3CA, TBL1XR1)	256	261	0.222	121.7	129	0.5039	1	0.329142
APC	FAT4	25	43	0.004	2	4	0.16	1	0.330979
Gain: 7q (POT1, KMT2C, BRAF, MET)	NRG1	330	17	0.019	10.2	13	0.7647	1	0.332442
ARID1A	LOH: 19p (KEAP1, STK11, SMARCA4)	22	296	0.022	11.9	15	0.6818	1	0.332442
KMT2D	LOH: 19p (KEAP1, STK11, SMARCA4)	22	296	0.022	11.9	15	0.6818	1	0.332442
HD: 10q21.2-23.31 (PTEN)	LOH: 1p22.1-13.2 (RPL5)	6	196	0.004	2.1	4	0.6667	1	0.332442
APC	LOH: 9q12-34.3 (BRD3)	25	324	0.027	14.8	18	0.72	1	0.33512
BIRC6	LOH: 3p (TGFBR2, BAP1, SETD2, CTNNB1, ROBO2)	33	288	0.032	17.3	21	0.6364	1	0.33512
LOH: 16q12.2-24.3 (ZFHX3)	LRP1B	247	88	0.072	39.6	45	0.5114	1	0.33512
BIRC6	ERBB2	33	21	0.002	1.3	3	0.1429	1	0.33512
LOH: 16q12.2-24.3 (ZFHX3)	STAG2	247	20	0.016	9	12	0.6	1	0.336132
LOH: 22q11.23-13.31	MGA	211	30	0.021	11.5	15	0.5	1	0.336343
Gain: 5p (DROSHA)	LOH: 9p24.3-11 (PSIP1, CDKN2A)	357	398	0.471	258.8	265	0.7423	1	0.337526
HD: 19p13.3-12 (KEAP1, STK11, SMARCA4)	LOH: 12p13.33-12.1 (ATF7IP)	9	233	0.007	3.8	6	0.6667	1	0.337526
CTNNB1	Gain: 6p25.3-11.2	29	256	0.025	13.5	17	0.5862	1	0.337526
Gain: 6p25.3-11.2	RB1	256	29	0.025	13.5	17	0.5862	1	0.337526
LOH: 12p13.33-12.1 (ATF7IP)	LOH: 1p22.1-13.2 (RPL5)	233	196	0.152	83.2	90	0.4592	1	0.337526
LOH: 12q21.2-24.33 (NCOR2, SETD1B)	LOH: 6q12-27 (RSPO3, ESR1, ARID1B)	244	281	0.227	124.9	132	0.541	1	0.338237
Gain: 7p (EGFR)	LOH: 9q12-34.3 (BRD3)	334	324	0.359	197.1	204	0.6296	1	0.338471
HD: 15q12-22.33 (MGA)	LOH: 19q13.2-13.43	10	260	0.009	4.7	7	0.7	1	0.342212
HD: 17p13.1-11.2	LOH: 12p13.33-12.1 (ATF7IP)	13	233	0.01	5.5	8	0.6154	1	0.343748
EGFR	TP53	236	196	0.153	84.3	91	0.4643	1	0.343748
Gain: 1q21.1-44 (PDE4DIP)	LOH: 6q12-27 (RSPO3, ESR1, ARID1B)	364	281	0.339	186.3	193	0.6868	1	0.346288
BIRC6	LOH: 17p13.3-11.2 (TP53)	33	341	0.037	20.5	24	0.7273	1	0.347483
HD: 10q21.2-23.31 (PTEN)	LOH: 3p (TGFBR2, BAP1, SETD2, CTNNB1, ROBO2)	6	288	0.006	3.1	5	0.8333	1	0.348309
KMT2C	WGD	20	333	0.022	12.1	15	0.75	1	0.349654
Gain: 5p (DROSHA)	LOH: 18p11.32-11.21	357	216	0.256	140.5	147	0.6806	1	0.349654
LOH: 3p (TGFBR2, BAP1, SETD2, CTNNB1, ROBO2)	SETD2	288	21	0.02	11	14	0.6667	1	0.349654
ERBB2	LOH: 22q11.23-13.31	21	211	0.015	8.1	11	0.5238	1	0.349654
Gain: 20q13.13-13.33 (GNAS)	SMARCA4	217	34	0.024	13.4	17	0.5	1	0.349654
SETD2	SMARCA4	21	34	0.002	1.3	3	0.1429	1	0.349654
KEAP1	LOH: 18q (SETBP1, SMAD4)	54	312	0.056	30.7	35	0.6481	1	0.350705
LOH: 18q (SETBP1, SMAD4)	MED12	312	18	0.019	10.2	13	0.7222	1	0.351224
LOH: 1p22.1-13.2 (RPL5)	LOH: 6q12-27 (RSPO3, ESR1, ARID1B)	196	281	0.183	100.3	107	0.5459	1	0.351224
Gain: 16q11.2-12.2	LOH: 15p11.2	169	223	0.125	68.6	75	0.4438	1	0.351224
APC	LOH: 1p22.1-13.2 (RPL5)	25	196	0.016	8.9	12	0.48	1	0.352995
Gain: 7p (EGFR)	NRG1	334	17	0.019	10.3	13	0.7647	1	0.354714
LOH: 3p (TGFBR2, BAP1, SETD2, CTNNB1, ROBO2)	NF1	288	28	0.027	14.7	18	0.6429	1	0.354714
LOH: 22q11.23-13.31	NF1	211	28	0.02	10.8	14	0.5	1	0.355881
Gain: 1q21.1-44 (PDE4DIP)	KMT2C	364	20	0.024	13.3	16	0.8	1	0.357797
Gain: 1q21.1-44 (PDE4DIP)	ROBO2	364	20	0.024	13.3	16	0.8	1	0.357797
HD: 17p13.1-11.2	LOH: 1p22.1-13.2 (RPL5)	13	196	0.008	4.6	7	0.5385	1	0.357797
BIRC6	SMARCA4	33	34	0.004	2	4	0.1212	1	0.357797
ARID1A	GNAS	22	33	0.002	1.3	3	0.1364	1	0.357825
BIRC6	PTEN	33	22	0.002	1.3	3	0.1364	1	0.357825
HD: 9p24.3-11.2 (PSIP1, CDKN2A)	KMT2C	148	20	0.01	5.4	8	0.4	1	0.359543
BCORL1	FAT4	17	43	0.002	1.3	3	0.1765	1	0.360002
CDKN2A	FAT4	17	43	0.002	1.3	3	0.1765	1	0.360002
APC	Gain: 8q (PABPC1)	25	328	0.027	14.9	18	0.72	1	0.361863
KEAP1	SETD2	54	21	0.004	2.1	4	0.1905	1	0.361863
KRAS	SMARCA4	72	34	0.008	4.5	7	0.2059	1	0.363773
HD: 10q21.2-23.31 (PTEN)	LOH: 9p24.3-11 (PSIP1, CDKN2A)	6	398	0.008	4.3	6	1	1	0.365958
KEAP1	RB1	54	29	0.005	2.9	5	0.1724	1	0.369324
MGA	RBM10	30	38	0.004	2.1	4	0.1333	1	0.369324
Gain: 7q (POT1, KMT2C, BRAF, MET)	LOH: 15q11.1-22.31 (MGA)	330	322	0.353	193.6	200	0.6211	1	0.371369
KRAS	NF1	72	28	0.007	3.7	6	0.2143	1	0.37199
HD: 13q14.2-31.3 (RB1)	LOH: 17p13.3-11.2 (TP53)	11	341	0.012	6.8	9	0.8182	1	0.372064
BIRC6	LOH: 8p (NRG1)	33	344	0.038	20.7	24	0.7273	1	0.372064
LOH: 13q (FLT3, RB1)	MGA	325	30	0.032	17.8	21	0.7	1	0.372328
Gain: 3q26.2	MGA	147	30	0.015	8	11	0.3667	1	0.373703
FAT4	LOH: 12p13.33-12.1 (ATF7IP)	43	233	0.033	18.2	22	0.5116	1	0.373914
FAT4	Gain: 14q12-21.2 (NKX2-1)	43	196	0.028	15.4	19	0.4419	1	0.374175
HD: 10q21.2-23.31 (PTEN)	LOH: 19p (KEAP1, STK11, SMARCA4)	6	296	0.006	3.2	5	0.8333	1	0.374755
HD: 17p13.1-11.2	STK11	13	58	0.003	1.4	3	0.2308	1	0.374755
PIK3CA	PTEN	34	22	0.002	1.4	3	0.1364	1	0.374755
Gain: 7p (EGFR)	LOH: 15p11.2	334	223	0.247	135.7	142	0.6368	1	0.375391
Gain: 14q12-21.2 (NKX2-1)	MED12	196	18	0.012	6.4	9	0.5	1	0.375464
LOH: 1p22.1-13.2 (RPL5)	NCOR2	196	18	0.012	6.4	9	0.5	1	0.375464
APC	MGA	25	30	0.002	1.4	3	0.12	1	0.375464
BIRC6	LOH: 19q13.2-13.43	33	260	0.028	15.6	19	0.5758	1	0.377171
EGFR	PIK3CA	236	34	0.027	14.6	18	0.5294	1	0.377477
EGFR	LOH: 22q11.23-13.31	236	211	0.165	90.7	97	0.4597	1	0.379453
KMT2C	LOH: 9p24.3-11 (PSIP1, CDKN2A)	20	398	0.026	14.5	17	0.85	1	0.380928
LOH: 9p24.3-11 (PSIP1, CDKN2A)	ROBO2	398	20	0.026	14.5	17	0.85	1	0.380928
HD: 15q12-22.33 (MGA)	LOH: 18p11.32-11.21	10	216	0.007	3.9	6	0.6	1	0.381253
HD: 9q12-21.11	LOH: 19q13.2-13.43	5	260	0.004	2.4	4	0.8	1	0.384726
HD: 19p13.3-12 (KEAP1, STK11, SMARCA4)	LOH: 12q21.2-24.33 (NCOR2, SETD1B)	9	244	0.007	4	6	0.6667	1	0.384726
LOH: 6q12-27 (RSPO3, ESR1, ARID1B)	RB1	281	29	0.027	14.8	18	0.6207	1	0.384726
EGFR	LOH: 10q11.22-26.3 (NT5C2, PTEN)	236	262	0.205	112.6	119	0.5042	1	0.384726
Gain: 20q13.13-13.33 (GNAS)	HD: 15q12-22.33 (MGA)	217	10	0.007	4	6	0.6	1	0.386554
Gain: 6p25.3-11.2	LOH: 5q11.2-31.2 (APC)	256	231	0.196	107.7	114	0.4935	1	0.390627
ERBB2	Gain: 20q13.13-13.33 (GNAS)	21	217	0.015	8.3	11	0.5238	1	0.390916
HD: 9q12-21.11	LOH: 10q11.22-26.3 (NT5C2, PTEN)	5	262	0.004	2.4	4	0.8	1	0.392584
GNAS	LOH: 18q (SETBP1, SMAD4)	33	312	0.034	18.8	22	0.6667	1	0.393682
Gain: 6p25.3-11.2	ROBO2	256	20	0.017	9.3	12	0.6	1	0.394901
Gain: 8q (PABPC1)	HD: 15q12-22.33 (MGA)	328	10	0.011	6	8	0.8	1	0.395343
ARID1A	KEAP1	22	54	0.004	2.2	4	0.1818	1	0.395343
BIRC6	LOH: 10q11.22-26.3 (NT5C2, PTEN)	33	262	0.029	15.7	19	0.5758	1	0.395415
ARID1A	LOH: 5q11.2-31.2 (APC)	22	231	0.017	9.3	12	0.5455	1	0.395415
NF1	STK11	28	58	0.005	3	5	0.1786	1	0.397997
Gain: 16p	LOH: 22q11.23-13.31	273	211	0.191	104.9	111	0.5261	1	0.400752
APC	LOH: 15p11.2	25	223	0.018	10.2	13	0.52	1	0.400752
Gain: 16p	HD: 15q12-22.33 (MGA)	273	10	0.009	5	7	0.7	1	0.40315
Gain: 8q (PABPC1)	LOH: 18p11.32-11.21	328	216	0.235	129	135	0.625	1	0.404155
LOH: 12q21.2-24.33 (NCOR2, SETD1B)	SETD2	244	21	0.017	9.3	12	0.5714	1	0.404155
LOH: 16q12.2-24.3 (ZFHX3)	LOH: 5q11.2-31.2 (APC)	247	231	0.189	103.9	110	0.4762	1	0.405131
Gain: 7q (POT1, KMT2C, BRAF, MET)	HD: 15q12-22.33 (MGA)	330	10	0.011	6	8	0.8	1	0.405206
Gain: 12q14.3-15	LOH: 5q11.2-31.2 (APC)	144	231	0.11	60.6	66	0.4583	1	0.406154
Gain: 6p25.3-11.2	STK11	256	58	0.049	27	31	0.5345	1	0.407902
ARID1A	WGD	22	333	0.024	13.3	16	0.7273	1	0.409257
Gain: 5q (PDGFRB, FGFR4, APC)	LOH: 13q (FLT3, RB1)	245	325	0.264	145	151	0.6163	1	0.411042
Gain: 20q13.13-13.33 (GNAS)	LOH: 12p13.33-12.1 (ATF7IP)	217	233	0.168	92.1	98	0.4516	1	0.411042
LOH: 5q11.2-31.2 (APC)	WGD	231	333	0.255	140.1	146	0.632	1	0.411521
HD: 13q14.2-31.3 (RB1)	LOH: 16q12.2-24.3 (ZFHX3)	11	247	0.009	4.9	7	0.6364	1	0.412975
Gain: 5q (PDGFRB, FGFR4, APC)	NRG1	245	17	0.014	7.6	10	0.5882	1	0.412975
ERBB2	Gain: 3q26.2	21	147	0.01	5.6	8	0.381	1	0.412975
Gain: 6p25.3-11.2	PIK3CA	256	34	0.029	15.9	19	0.5588	1	0.418263
FAT4	LOH: 3p (TGFBR2, BAP1, SETD2, CTNNB1, ROBO2)	43	288	0.041	22.6	26	0.6047	1	0.418912
LOH: 5q11.2-31.2 (APC)	NCOR2	231	18	0.014	7.6	10	0.5556	1	0.418912
Gain: 6p25.3-11.2	RBM10	256	38	0.032	17.7	21	0.5526	1	0.418912
HD: 9p24.3-11.2 (PSIP1, CDKN2A)	SMARCA4	148	34	0.017	9.2	12	0.3529	1	0.418912
LOH: 3q (MB21D2, PIK3CA, TBL1XR1)	NCOR2	261	18	0.016	8.6	11	0.6111	1	0.419926
Gain: 16p	LOH: 15q11.1-22.31 (MGA)	273	322	0.292	160.1	166	0.6081	1	0.419926
LOH: 15p11.2	LOH: 6q12-27 (RSPO3, ESR1, ARID1B)	223	281	0.208	114.1	120	0.5381	1	0.419926
LOH: 9q12-34.3 (BRD3)	RB1	324	29	0.031	17.1	20	0.6897	1	0.421395
LOH: 19q13.2-13.43	ROBO2	260	20	0.017	9.5	12	0.6	1	0.421395
LOH: 19q13.2-13.43	LOH: 6q12-27 (RSPO3, ESR1, ARID1B)	260	281	0.242	133.1	139	0.5346	1	0.421395
Gain: 17q12-25.3 (ERBB2, CDK12)	KMT2C	207	20	0.014	7.5	10	0.5	1	0.421395
BIRC6	LOH: 18p11.32-11.21	33	216	0.024	13	16	0.4848	1	0.421395
CTNNB1	LOH: 22q11.23-13.31	29	211	0.02	11.1	14	0.4828	1	0.421395
LOH: 22q11.23-13.31	RB1	211	29	0.02	11.1	14	0.4828	1	0.421395
LOH: 18p11.32-11.21	LRP1B	216	88	0.063	34.6	39	0.4432	1	0.421395
ERBB2	HD: 9p24.3-11.2 (PSIP1, CDKN2A)	21	148	0.01	5.7	8	0.381	1	0.421395
Gain: 7p (EGFR)	HD: 15q12-22.33 (MGA)	334	10	0.011	6.1	8	0.8	1	0.423013
ERBB2	LOH: 16q12.2-24.3 (ZFHX3)	21	247	0.017	9.4	12	0.5714	1	0.423658
KMT2C	LOH: 3p (TGFBR2, BAP1, SETD2, CTNNB1, ROBO2)	20	288	0.019	10.5	13	0.65	1	0.42553
Gain: 20q13.13-13.33 (GNAS)	LOH: 18q (SETBP1, SMAD4)	217	312	0.225	123.3	129	0.5945	1	0.426503
CTNNB1	STK11	29	58	0.006	3.1	5	0.1724	1	0.426836
LOH: 3q (MB21D2, PIK3CA, TBL1XR1)	ROBO2	261	20	0.017	9.5	12	0.6	1	0.427714
LOH: 3q (MB21D2, PIK3CA, TBL1XR1)	STAG2	261	20	0.017	9.5	12	0.6	1	0.427714
LOH: 12p13.33-12.1 (ATF7IP)	NCOR2	233	18	0.014	7.6	10	0.5556	1	0.430208
HD: 9p24.3-11.2 (PSIP1, CDKN2A)	NCOR2	148	18	0.009	4.9	7	0.3889	1	0.43246
APC	BIRC6	25	33	0.003	1.5	3	0.12	1	0.43246
LOH: 13q (FLT3, RB1)	MED12	325	18	0.019	10.7	13	0.7222	1	0.433649
LOH: 13q (FLT3, RB1)	NCOR2	325	18	0.019	10.7	13	0.7222	1	0.433649
HD: 10q21.2-23.31 (PTEN)	LOH: 18q (SETBP1, SMAD4)	6	312	0.006	3.4	5	0.8333	1	0.434441
Gain: 6p25.3-11.2	LOH: 3p (TGFBR2, BAP1, SETD2, CTNNB1, ROBO2)	256	288	0.245	134.3	140	0.5469	1	0.435185
HD: 10q21.2-23.31 (PTEN)	LOH: 15p11.2	6	223	0.004	2.4	4	0.6667	1	0.43526
ARID1A	LOH: 3q (MB21D2, PIK3CA, TBL1XR1)	22	261	0.019	10.5	13	0.5909	1	0.43526
Gain: 16p	LOH: 18p11.32-11.21	273	216	0.196	107.4	113	0.5231	1	0.43526
FAT4	KRAS	43	72	0.01	5.6	8	0.186	1	0.43526
CDKN2A	LOH: 6q12-27 (RSPO3, ESR1, ARID1B)	17	281	0.016	8.7	11	0.6471	1	0.437255
HD: 15q12-22.33 (MGA)	LOH: 9p24.3-11 (PSIP1, CDKN2A)	10	398	0.013	7.2	9	0.9	1	0.440476
Gain: 16p	LOH: 9p24.3-11 (PSIP1, CDKN2A)	273	398	0.36	197.9	203	0.7436	1	0.441488
Gain: 5q (PDGFRB, FGFR4, APC)	LOH: 6q12-27 (RSPO3, ESR1, ARID1B)	245	281	0.228	125.4	131	0.5347	1	0.441709
Gain: 1q21.1-44 (PDE4DIP)	KMT2D	364	22	0.027	14.6	17	0.7727	1	0.441976
Gain: 1q21.1-44 (PDE4DIP)	WGD	364	333	0.402	220.8	226	0.6787	1	0.443492
LOH: 19q13.2-13.43	NF1	260	28	0.024	13.3	16	0.5714	1	0.443941
LOH: 18p11.32-11.21	LOH: 6q12-27 (RSPO3, ESR1, ARID1B)	216	281	0.201	110.6	116	0.537	1	0.447576
HD: 9p24.3-11.2 (PSIP1, CDKN2A)	RBM10	148	38	0.019	10.2	13	0.3421	1	0.44846
Gain: 5q (PDGFRB, FGFR4, APC)	LOH: 9q12-34.3 (BRD3)	245	324	0.263	144.6	150	0.6122	1	0.451069
Gain: 1q21.1-44 (PDE4DIP)	LOH: 22q11.23-13.31	364	211	0.255	139.9	145	0.6872	1	0.451822
ARID1A	LOH: 3p (TGFBR2, BAP1, SETD2, CTNNB1, ROBO2)	22	288	0.021	11.5	14	0.6364	1	0.451822
KMT2D	LOH: 3p (TGFBR2, BAP1, SETD2, CTNNB1, ROBO2)	22	288	0.021	11.5	14	0.6364	1	0.451822
LOH: 3p (TGFBR2, BAP1, SETD2, CTNNB1, ROBO2)	PTEN	288	22	0.021	11.5	14	0.6364	1	0.451822
LOH: 12q21.2-24.33 (NCOR2, SETD1B)	PIK3CA	244	34	0.028	15.1	18	0.5294	1	0.451822
APC	SMARCA4	25	34	0.003	1.5	3	0.12	1	0.451822
LOH: 3q (MB21D2, PIK3CA, TBL1XR1)	NF1	261	28	0.024	13.3	16	0.5714	1	0.452305
Gain: 5p (DROSHA)	HD: 13q14.2-31.3 (RB1)	357	11	0.013	7.2	9	0.8182	1	0.452332
Gain: 16p	LOH: 13q (FLT3, RB1)	273	325	0.294	161.6	167	0.6117	1	0.452332
HD: 9q12-21.11	LOH: 9p24.3-11 (PSIP1, CDKN2A)	5	398	0.007	3.6	5	1	1	0.453864
FAT4	LOH: 18p11.32-11.21	43	216	0.031	16.9	20	0.4651	1	0.455734
LOH: 6q12-27 (RSPO3, ESR1, ARID1B)	NF1	281	28	0.026	14.3	17	0.6071	1	0.456416
Gain: 6p25.3-11.2	LOH: 18p11.32-11.21	256	216	0.183	100.7	106	0.4907	1	0.458167
FAT4	LOH: 8p (NRG1)	43	344	0.049	26.9	30	0.6977	1	0.458618
Gain: 5p (DROSHA)	LOH: 18q (SETBP1, SMAD4)	357	312	0.37	202.9	208	0.6667	1	0.458656
Gain: 14q12-21.2 (NKX2-1)	LOH: 3p (TGFBR2, BAP1, SETD2, CTNNB1, ROBO2)	196	288	0.187	102.8	108	0.551	1	0.458656
HD: 19p13.3-12 (KEAP1, STK11, SMARCA4)	HD: 9p24.3-11.2 (PSIP1, CDKN2A)	9	148	0.004	2.4	4	0.4444	1	0.459264
APC	Gain: 1q21.1-44 (PDE4DIP)	25	364	0.03	16.6	19	0.76	1	0.462024
Gain: 8q (PABPC1)	LOH: 12q21.2-24.33 (NCOR2, SETD1B)	328	244	0.266	145.8	151	0.6189	1	0.462024
LOH: 18p11.32-11.21	PTEN	216	22	0.016	8.7	11	0.5	1	0.462024
Gain: 20q13.13-13.33 (GNAS)	LOH: 19q13.2-13.43	217	260	0.187	102.8	108	0.4977	1	0.462024
APC	LOH: 5q11.2-31.2 (APC)	25	231	0.019	10.5	13	0.52	1	0.462604
HD: 15q12-22.33 (MGA)	LRP1B	10	88	0.003	1.6	3	0.3	1	0.463949
Gain: 7p (EGFR)	LOH: 15q11.1-22.31 (MGA)	334	322	0.357	195.9	201	0.6242	1	0.465461
LOH: 18q (SETBP1, SMAD4)	LRP1B	312	88	0.091	50	54	0.6136	1	0.465461
HD: 10q21.2-23.31 (PTEN)	LOH: 15q11.1-22.31 (MGA)	6	322	0.006	3.5	5	0.8333	1	0.472136
HD: 19p13.3-12 (KEAP1, STK11, SMARCA4)	LOH: 9q12-34.3 (BRD3)	9	324	0.01	5.3	7	0.7778	1	0.472136
LOH: 9p24.3-11 (PSIP1, CDKN2A)	WGD	398	333	0.44	241.4	246	0.7387	1	0.472136
Gain: 8q (PABPC1)	STK11	328	58	0.063	34.7	38	0.6552	1	0.472136
Gain: 7q (POT1, KMT2C, BRAF, MET)	LOH: 3q (MB21D2, PIK3CA, TBL1XR1)	330	261	0.286	156.9	162	0.6207	1	0.472136
HD: 13q14.2-31.3 (RB1)	LOH: 22q11.23-13.31	11	211	0.008	4.2	6	0.5455	1	0.472136
Gain: 17q12-25.3 (ERBB2, CDK12)	LOH: 6q12-27 (RSPO3, ESR1, ARID1B)	207	281	0.193	106	111	0.5362	1	0.472136
LOH: 12q21.2-24.33 (NCOR2, SETD1B)	NF1	244	28	0.023	12.4	15	0.5357	1	0.472136
Gain: 14q12-21.2 (NKX2-1)	LOH: 18p11.32-11.21	196	216	0.14	77.1	82	0.4184	1	0.472136
Gain: 3q26.2	KMT2D	147	22	0.011	5.9	8	0.3636	1	0.472136
Gain: 20q13.13-13.33 (GNAS)	RB1	217	29	0.021	11.5	14	0.4828	1	0.47252
Gain: 5p (DROSHA)	LOH: 22q11.23-13.31	357	211	0.25	137.2	142	0.673	1	0.478645
Gain: 8q (PABPC1)	SMARCA4	328	34	0.037	20.3	23	0.6765	1	0.480796
ARID1A	HD: 9p24.3-11.2 (PSIP1, CDKN2A)	22	148	0.011	5.9	8	0.3636	1	0.480796
HD: 9p24.3-11.2 (PSIP1, CDKN2A)	PTEN	148	22	0.011	5.9	8	0.3636	1	0.480796
LOH: 9q12-34.3 (BRD3)	ROBO2	324	20	0.021	11.8	14	0.7	1	0.483078
CDKN2A	LOH: 3p (TGFBR2, BAP1, SETD2, CTNNB1, ROBO2)	17	288	0.016	8.9	11	0.6471	1	0.484003
LOH: 9q12-34.3 (BRD3)	NF1	324	28	0.03	16.5	19	0.6786	1	0.485386
CTNNB1	LOH: 18q (SETBP1, SMAD4)	29	312	0.03	16.5	19	0.6552	1	0.485386
Gain: 17q12-25.3 (ERBB2, CDK12)	GNAS	207	33	0.023	12.4	15	0.4545	1	0.489134
Gain: 5q (PDGFRB, FGFR4, APC)	LOH: 17p13.3-11.2 (TP53)	245	341	0.277	152.2	157	0.6408	1	0.489886
FAT4	LOH: 12q21.2-24.33 (NCOR2, SETD1B)	43	244	0.035	19.1	22	0.5116	1	0.489886
KMT2D	LOH: 8p (NRG1)	22	344	0.025	13.8	16	0.7273	1	0.490261
LOH: 8p (NRG1)	PTEN	344	22	0.025	13.8	16	0.7273	1	0.490261
LOH: 9p24.3-11 (PSIP1, CDKN2A)	NCOR2	398	18	0.024	13	15	0.8333	1	0.490415
HD: 13q14.2-31.3 (RB1)	LOH: 10q11.22-26.3 (NT5C2, PTEN)	11	262	0.01	5.2	7	0.6364	1	0.490415
HD: 13q14.2-31.3 (RB1)	LOH: 18q (SETBP1, SMAD4)	11	312	0.011	6.3	8	0.7273	1	0.491633
Gain: 8q (PABPC1)	LOH: 12p13.33-12.1 (ATF7IP)	328	233	0.254	139.2	144	0.618	1	0.492306
HD: 17p13.1-11.2	LOH: 19q13.2-13.43	13	260	0.011	6.2	8	0.6154	1	0.492306
ARID1A	LOH: 1p22.1-13.2 (RPL5)	22	196	0.014	7.9	10	0.4545	1	0.492306
Gain: 14q12-21.2 (NKX2-1)	KMT2D	196	22	0.014	7.9	10	0.4545	1	0.492306
FAT4	Gain: 17q12-25.3 (ERBB2, CDK12)	43	207	0.03	16.2	19	0.4419	1	0.492381
Gain: 20q13.13-13.33 (GNAS)	PIK3CA	217	34	0.024	13.4	16	0.4706	1	0.494114
Gain: 20q13.13-13.33 (GNAS)	STAG2	217	20	0.014	7.9	10	0.5	1	0.495037
LOH: 15p11.2	LOH: 9p24.3-11 (PSIP1, CDKN2A)	223	398	0.294	161.7	166	0.7444	1	0.496792
Gain: 14q12-21.2 (NKX2-1)	LOH: 6q12-27 (RSPO3, ESR1, ARID1B)	196	281	0.183	100.3	105	0.5357	1	0.496792
LOH: 16q12.2-24.3 (ZFHX3)	NF1	247	28	0.023	12.6	15	0.5357	1	0.496992
Gain: 7q (POT1, KMT2C, BRAF, MET)	SMARCA4	330	34	0.037	20.4	23	0.6765	1	0.497402
HD: 17p13.1-11.2	LOH: 3q (MB21D2, PIK3CA, TBL1XR1)	13	261	0.011	6.2	8	0.6154	1	0.497402
LOH: 12q21.2-24.33 (NCOR2, SETD1B)	ROBO2	244	20	0.016	8.9	11	0.55	1	0.497402
LOH: 12q21.2-24.33 (NCOR2, SETD1B)	STAG2	244	20	0.016	8.9	11	0.55	1	0.497402
Gain: 20q13.13-13.33 (GNAS)	LOH: 18p11.32-11.21	217	216	0.156	85.4	90	0.4167	1	0.4989
EGFR	Gain: 1q21.1-44 (PDE4DIP)	236	364	0.285	156.5	161	0.6822	1	0.500849
BIRC6	NF1	33	28	0.003	1.7	3	0.1071	1	0.502644
GNAS	NF1	33	28	0.003	1.7	3	0.1071	1	0.502644
HD: 17p13.1-11.2	LOH: 10q11.22-26.3 (NT5C2, PTEN)	13	262	0.011	6.2	8	0.6154	1	0.503377
LOH: 12q21.2-24.33 (NCOR2, SETD1B)	NCOR2	244	18	0.015	8	10	0.5556	1	0.50413
Gain: 6p25.3-11.2	LOH: 22q11.23-13.31	256	211	0.179	98.4	103	0.4882	1	0.505593
LOH: 12p13.33-12.1 (ATF7IP)	SETD2	233	21	0.016	8.9	11	0.5238	1	0.508085
CDKN2A	LOH: 19q13.2-13.43	17	260	0.015	8.1	10	0.5882	1	0.509864
BIRC6	LOH: 13q (FLT3, RB1)	33	325	0.036	19.5	22	0.6667	1	0.511116
Gain: 16q11.2-12.2	LOH: 10q11.22-26.3 (NT5C2, PTEN)	169	262	0.147	80.7	85	0.503	1	0.511116
LOH: 19p (KEAP1, STK11, SMARCA4)	RB1	296	29	0.028	15.6	18	0.6207	1	0.511584
LOH: 1p22.1-13.2 (RPL5)	MGA	196	30	0.02	10.7	13	0.4333	1	0.511584
MGA	TP53	30	196	0.02	10.7	13	0.4333	1	0.511584
Gain: 16p	ROBO2	273	20	0.018	9.9	12	0.6	1	0.512623
CDKN2A	LOH: 3q (MB21D2, PIK3CA, TBL1XR1)	17	261	0.015	8.1	10	0.5882	1	0.516488
LOH: 3q (MB21D2, PIK3CA, TBL1XR1)	NRG1	261	17	0.015	8.1	10	0.5882	1	0.516488
LOH: 15q11.1-22.31 (MGA)	PTEN	322	22	0.024	12.9	15	0.6818	1	0.516783
LOH: 15p11.2	PTEN	223	22	0.016	8.9	11	0.5	1	0.516783
Gain: 8q (PABPC1)	LOH: 10q11.22-26.3 (NT5C2, PTEN)	328	262	0.285	156.5	161	0.6145	1	0.520813
HD: 9q12-21.11	TP53	5	196	0.003	1.8	3	0.6	1	0.521626
Gain: 20q13.13-13.33 (GNAS)	NCOR2	217	18	0.013	7.1	9	0.5	1	0.52316
Gain: 16p	WGD	273	333	0.302	165.6	170	0.6227	1	0.524587
APC	Gain: 14q12-21.2 (NKX2-1)	25	196	0.016	8.9	11	0.44	1	0.524587
APC	TP53	25	196	0.016	8.9	11	0.44	1	0.524587
Gain: 1q21.1-44 (PDE4DIP)	LOH: 16q12.2-24.3 (ZFHX3)	364	247	0.298	163.8	168	0.6802	1	0.525755
LOH: 16q12.2-24.3 (ZFHX3)	MED12	247	18	0.015	8.1	10	0.5556	1	0.525755
LOH: 16q12.2-24.3 (ZFHX3)	NCOR2	247	18	0.015	8.1	10	0.5556	1	0.525755
CDKN2A	LOH: 5q11.2-31.2 (APC)	17	231	0.013	7.2	9	0.5294	1	0.525755
GNAS	LOH: 22q11.23-13.31	33	211	0.023	12.7	15	0.4545	1	0.525755
GNAS	RB1	33	29	0.003	1.7	3	0.1034	1	0.525861
HD: 21q11.2-21.1	LOH: 18q (SETBP1, SMAD4)	8	312	0.008	4.5	6	0.75	1	0.528619
Gain: 5q (PDGFRB, FGFR4, APC)	HD: 15q12-22.33 (MGA)	245	10	0.008	4.5	6	0.6	1	0.529669
GNAS	LOH: 8p (NRG1)	33	344	0.038	20.7	23	0.697	1	0.529789
Gain: 6p25.3-11.2	KEAP1	256	54	0.046	25.2	28	0.5185	1	0.529789
BCORL1	Gain: 8q (PABPC1)	17	328	0.019	10.2	12	0.7059	1	0.531062
BIRC6	HD: 9p24.3-11.2 (PSIP1, CDKN2A)	33	148	0.016	8.9	11	0.3333	1	0.531062
HD: 10q21.2-23.31 (PTEN)	LOH: 16q12.2-24.3 (ZFHX3)	6	247	0.005	2.7	4	0.6667	1	0.531514
APC	LOH: 3q (MB21D2, PIK3CA, TBL1XR1)	25	261	0.022	11.9	14	0.56	1	0.531514
LOH: 3p (TGFBR2, BAP1, SETD2, CTNNB1, ROBO2)	MGA	288	30	0.029	15.7	18	0.6	1	0.532178
LOH: 19q13.2-13.43	LRP1B	260	88	0.076	41.7	45	0.5114	1	0.532178
Gain: 14q12-21.2 (NKX2-1)	ROBO2	196	20	0.013	7.1	9	0.45	1	0.532178
LOH: 1p22.1-13.2 (RPL5)	ROBO2	196	20	0.013	7.1	9	0.45	1	0.532178
ROBO2	TP53	20	196	0.013	7.1	9	0.45	1	0.532178
BCORL1	LOH: 19p (KEAP1, STK11, SMARCA4)	17	296	0.017	9.2	11	0.6471	1	0.534172
BIRC6	LOH: 3q (MB21D2, PIK3CA, TBL1XR1)	33	261	0.029	15.7	18	0.5455	1	0.534553
BIRC6	LOH: 1p22.1-13.2 (RPL5)	33	196	0.021	11.8	14	0.4242	1	0.534553
HD: 17p13.1-11.2	LOH: 9p24.3-11 (PSIP1, CDKN2A)	13	398	0.017	9.4	11	0.8462	1	0.537527
KMT2D	LOH: 13q (FLT3, RB1)	22	325	0.024	13	15	0.6818	1	0.537527
CDKN2A	LOH: 12p13.33-12.1 (ATF7IP)	17	233	0.013	7.2	9	0.5294	1	0.537527
KMT2C	LOH: 15p11.2	20	223	0.015	8.1	10	0.5	1	0.537527
KRAS	ROBO2	72	20	0.005	2.6	4	0.2	1	0.538779
LOH: 15q11.1-22.31 (MGA)	LOH: 6q12-27 (RSPO3, ESR1, ARID1B)	322	281	0.3	164.8	169	0.6014	1	0.540195
Gain: 17q12-25.3 (ERBB2, CDK12)	KEAP1	207	54	0.037	20.4	23	0.4259	1	0.540637
HD: 15q12-22.33 (MGA)	TP53	10	196	0.007	3.6	5	0.5	1	0.541657
BCORL1	Gain: 7q (POT1, KMT2C, BRAF, MET)	17	330	0.019	10.2	12	0.7059	1	0.542084
Gain: 16p	Gain: 1q21.1-44 (PDE4DIP)	273	364	0.33	181	185	0.6777	1	0.542084
Gain: 16q11.2-12.2	LOH: 15q11.1-22.31 (MGA)	169	322	0.181	99.1	103	0.6095	1	0.542084
HD: 9p24.3-11.2 (PSIP1, CDKN2A)	LOH: 5q11.2-31.2 (APC)	148	231	0.113	62.3	66	0.4459	1	0.542084
Gain: 12q14.3-15	LOH: 22q11.23-13.31	144	211	0.101	55.3	59	0.4097	1	0.542084
APC	ARID1A	25	22	0.002	1	2	0.0909	1	0.542084
APC	KMT2D	25	22	0.002	1	2	0.0909	1	0.542084
APC	PTEN	25	22	0.002	1	2	0.0909	1	0.542084
Gain: 3q26.2	LOH: 9p24.3-11 (PSIP1, CDKN2A)	147	398	0.194	106.6	110	0.7483	1	0.542665
Gain: 7q (POT1, KMT2C, BRAF, MET)	LOH: 19p (KEAP1, STK11, SMARCA4)	330	296	0.324	177.9	182	0.6149	1	0.543878
HD: 10q21.2-23.31 (PTEN)	LOH: 17p13.3-11.2 (TP53)	6	341	0.007	3.7	5	0.8333	1	0.544104
CDKN2A	LOH: 9p24.3-11 (PSIP1, CDKN2A)	17	398	0.022	12.3	14	0.8235	1	0.544104
LOH: 9p24.3-11 (PSIP1, CDKN2A)	NRG1	398	17	0.022	12.3	14	0.8235	1	0.544104
BIRC6	MGA	33	30	0.003	1.8	3	0.1	1	0.544104
BCORL1	Gain: 1q21.1-44 (PDE4DIP)	17	364	0.021	11.3	13	0.7647	1	0.54417
ERBB2	LOH: 9p24.3-11 (PSIP1, CDKN2A)	21	398	0.028	15.2	17	0.8095	1	0.548212
LOH: 6q12-27 (RSPO3, ESR1, ARID1B)	MED12	281	18	0.017	9.2	11	0.6111	1	0.548212
Gain: 6p25.3-11.2	LOH: 15p11.2	256	223	0.189	104	108	0.4843	1	0.548212
Gain: 3q26.2	KMT2C	147	20	0.01	5.4	7	0.35	1	0.548212
Gain: 3q26.2	ROBO2	147	20	0.01	5.4	7	0.35	1	0.548212
Gain: 3q26.2	LOH: 1p22.1-13.2 (RPL5)	147	196	0.096	52.5	56	0.381	1	0.548702
FAT4	HD: 17p13.1-11.2	43	13	0.002	1	2	0.1538	1	0.548702
Gain: 14q12-21.2 (NKX2-1)	LOH: 12q21.2-24.33 (NCOR2, SETD1B)	196	244	0.159	87.1	91	0.4643	1	0.54891
BIRC6	NRG1	33	17	0.002	1	2	0.1176	1	0.54891
CDKN2A	GNAS	17	33	0.002	1	2	0.1176	1	0.54891
GNAS	NRG1	33	17	0.002	1	2	0.1176	1	0.54891
KMT2C	NF1	20	28	0.002	1	2	0.1	1	0.54891
LOH: 9q12-34.3 (BRD3)	LRP1B	324	88	0.095	51.9	55	0.625	1	0.550321
Gain: 14q12-21.2 (NKX2-1)	LOH: 16q12.2-24.3 (ZFHX3)	196	247	0.161	88.2	92	0.4694	1	0.555858
Gain: 7q (POT1, KMT2C, BRAF, MET)	LOH: 3p (TGFBR2, BAP1, SETD2, CTNNB1, ROBO2)	330	288	0.315	173.1	177	0.6146	1	0.556421
Gain: 12q14.3-15	LOH: 3q (MB21D2, PIK3CA, TBL1XR1)	144	261	0.125	68.5	72	0.5	1	0.556421
GNAS	LOH: 5q11.2-31.2 (APC)	33	231	0.025	13.9	16	0.4848	1	0.556421
Gain: 12q14.3-15	HD: 9p24.3-11.2 (PSIP1, CDKN2A)	144	148	0.071	38.8	42	0.2917	1	0.556421
BCORL1	WGD	17	333	0.019	10.3	12	0.7059	1	0.558307
NRG1	WGD	17	333	0.019	10.3	12	0.7059	1	0.558307
LOH: 3p (TGFBR2, BAP1, SETD2, CTNNB1, ROBO2)	PIK3CA	288	34	0.032	17.8	20	0.5882	1	0.558307
EGFR	LOH: 1p22.1-13.2 (RPL5)	236	196	0.153	84.3	88	0.449	1	0.55882
Gain: 6p25.3-11.2	LOH: 15q11.1-22.31 (MGA)	256	322	0.273	150.1	154	0.6016	1	0.560232
MGA	PIK3CA	30	34	0.003	1.9	3	0.1	1	0.562879
HD: 21q11.2-21.1	KRAS	8	72	0.002	1	2	0.25	1	0.564225
NRG1	SMARCA4	17	34	0.002	1.1	2	0.1176	1	0.566306
LOH: 6q12-27 (RSPO3, ESR1, ARID1B)	TP53	281	196	0.183	100.3	104	0.5306	1	0.567916
BCORL1	Gain: 17q12-25.3 (ERBB2, CDK12)	17	207	0.012	6.4	8	0.4706	1	0.567916
KMT2C	RB1	20	29	0.002	1.1	2	0.1	1	0.567916
Gain: 17q12-25.3 (ERBB2, CDK12)	LRP1B	207	88	0.06	33.2	36	0.4091	1	0.570862
CTNNB1	LOH: 16q12.2-24.3 (ZFHX3)	29	247	0.024	13	15	0.5172	1	0.571102
Gain: 14q12-21.2 (NKX2-1)	LOH: 18q (SETBP1, SMAD4)	196	312	0.203	111.4	115	0.5867	1	0.571541
Gain: 1q21.1-44 (PDE4DIP)	HD: 15q12-22.33 (MGA)	364	10	0.012	6.6	8	0.8	1	0.571742
ARID1A	Gain: 7q (POT1, KMT2C, BRAF, MET)	22	330	0.024	13.2	15	0.6818	1	0.572595
MED12	TP53	18	196	0.012	6.4	8	0.4444	1	0.574475
NCOR2	TP53	18	196	0.012	6.4	8	0.4444	1	0.574475
ERBB2	NF1	21	28	0.002	1.1	2	0.0952	1	0.574475
NF1	SETD2	28	21	0.002	1.1	2	0.0952	1	0.574475
BIRC6	LOH: 12p13.33-12.1 (ATF7IP)	33	233	0.026	14	16	0.4848	1	0.575164
ERBB2	KRAS	21	72	0.005	2.8	4	0.1905	1	0.575164
Gain: 7p (EGFR)	LOH: 10q11.22-26.3 (NT5C2, PTEN)	334	262	0.29	159.4	163	0.6221	1	0.577326
Gain: 5q (PDGFRB, FGFR4, APC)	TP53	245	196	0.159	87.5	91	0.4643	1	0.577326
Gain: 20q13.13-13.33 (GNAS)	GNAS	217	33	0.024	13	15	0.4545	1	0.577598
HD: 10q21.2-23.31 (PTEN)	LOH: 19q13.2-13.43	6	260	0.005	2.8	4	0.6667	1	0.578527
Gain: 16p	RBM10	273	38	0.034	18.9	21	0.5526	1	0.578527
BIRC6	NCOR2	33	18	0.002	1.1	2	0.1111	1	0.578527
GNAS	MED12	33	18	0.002	1.1	2	0.1111	1	0.578527
Gain: 6p25.3-11.2	HD: 15q12-22.33 (MGA)	256	10	0.008	4.7	6	0.6	1	0.57868
HD: 21q11.2-21.1	LOH: 13q (FLT3, RB1)	8	325	0.009	4.7	6	0.75	1	0.581414
HD: 10q21.2-23.31 (PTEN)	LOH: 3q (MB21D2, PIK3CA, TBL1XR1)	6	261	0.005	2.9	4	0.6667	1	0.582034
Gain: 5p (DROSHA)	KMT2D	357	22	0.026	14.3	16	0.7273	1	0.583433
LOH: 18q (SETBP1, SMAD4)	STAG2	312	20	0.021	11.4	13	0.65	1	0.593415
Gain: 5p (DROSHA)	NF1	357	28	0.033	18.2	20	0.7143	1	0.594023
HD: 9p24.3-11.2 (PSIP1, CDKN2A)	LOH: 17p13.3-11.2 (TP53)	148	341	0.167	91.9	95	0.6419	1	0.594117
KMT2C	LOH: 5q11.2-31.2 (APC)	20	231	0.015	8.4	10	0.5	1	0.594117
LOH: 5q11.2-31.2 (APC)	STAG2	231	20	0.015	8.4	10	0.5	1	0.594117
CTNNB1	LOH: 5q11.2-31.2 (APC)	29	231	0.022	12.2	14	0.4828	1	0.594117
ERBB2	RB1	21	29	0.002	1.1	2	0.0952	1	0.594117
LOH: 17p13.3-11.2 (TP53)	LOH: 1p22.1-13.2 (RPL5)	341	196	0.222	121.7	125	0.6378	1	0.595226
Gain: 5p (DROSHA)	PIK3CA	357	34	0.04	22.1	24	0.7059	1	0.595448
LOH: 22q11.23-13.31	NRG1	211	17	0.012	6.5	8	0.4706	1	0.595448
MED12	PIK3CA	18	34	0.002	1.1	2	0.1111	1	0.595448
MED12	SMARCA4	18	34	0.002	1.1	2	0.1111	1	0.595448
Gain: 1q21.1-44 (PDE4DIP)	HD: 17p13.1-11.2	364	13	0.016	8.6	10	0.7692	1	0.597345
HD: 13q14.2-31.3 (RB1)	WGD	11	333	0.012	6.7	8	0.7273	1	0.597345
HD: 21q11.2-21.1	LOH: 3q (MB21D2, PIK3CA, TBL1XR1)	8	261	0.007	3.8	5	0.625	1	0.597345
Gain: 17q12-25.3 (ERBB2, CDK12)	HD: 15q12-22.33 (MGA)	207	10	0.007	3.8	5	0.5	1	0.597345
ARID1A	NF1	22	28	0.002	1.1	2	0.0909	1	0.598289
HD: 17p13.1-11.2	LOH: 15q11.1-22.31 (MGA)	13	322	0.014	7.6	9	0.6923	1	0.604793
ERBB2	TP53	21	196	0.014	7.5	9	0.4286	1	0.605973
KRAS	LOH: 1p22.1-13.2 (RPL5)	72	196	0.047	25.7	28	0.3889	1	0.605973
KMT2D	LOH: 22q11.23-13.31	22	211	0.015	8.5	10	0.4545	1	0.606459
CTNNB1	KEAP1	29	54	0.005	2.9	4	0.1379	1	0.606459
LOH: 16q12.2-24.3 (ZFHX3)	RBM10	247	38	0.031	17.1	19	0.5	1	0.606663
ERBB2	LOH: 13q (FLT3, RB1)	21	325	0.023	12.4	14	0.6667	1	0.607946
LOH: 19q13.2-13.43	PTEN	260	22	0.019	10.4	12	0.5455	1	0.607946
CDKN2A	LOH: 12q21.2-24.33 (NCOR2, SETD1B)	17	244	0.014	7.6	9	0.5294	1	0.607946
LOH: 12p13.33-12.1 (ATF7IP)	STAG2	233	20	0.015	8.5	10	0.5	1	0.607946
BIRC6	GNAS	33	33	0.004	2	3	0.0909	1	0.607946
CTNNB1	LOH: 1p22.1-13.2 (RPL5)	29	196	0.019	10.4	12	0.4138	1	0.609311
Gain: 12q14.3-15	HD: 13q14.2-31.3 (RB1)	144	11	0.005	2.9	4	0.3636	1	0.610027
APC	Gain: 12q14.3-15	25	144	0.012	6.6	8	0.32	1	0.611255
LOH: 6q12-27 (RSPO3, ESR1, ARID1B)	LOH: 9q12-34.3 (BRD3)	281	324	0.302	165.8	169	0.6014	1	0.611976
Gain: 3q26.2	NF1	147	28	0.014	7.5	9	0.3214	1	0.611976
BCORL1	LOH: 17p13.3-11.2 (TP53)	17	341	0.019	10.6	12	0.7059	1	0.612971
LRP1B	MED12	88	18	0.005	2.9	4	0.2222	1	0.613187
LOH: 5q11.2-31.2 (APC)	MED12	231	18	0.014	7.6	9	0.5	1	0.613334
ARID1A	KRAS	22	72	0.005	2.9	4	0.1818	1	0.613334
Gain: 1q21.1-44 (PDE4DIP)	LOH: 8p (NRG1)	364	344	0.415	228.1	231	0.6715	1	0.615594
LOH: 10q11.22-26.3 (NT5C2, PTEN)	SMARCA4	262	34	0.03	16.2	18	0.5294	1	0.615694
CTNNB1	PTEN	29	22	0.002	1.2	2	0.0909	1	0.616417
Gain: 1q21.1-44 (PDE4DIP)	LOH: 17p13.3-11.2 (TP53)	364	341	0.412	226.1	229	0.6716	1	0.61646
HD: 13q14.2-31.3 (RB1)	STK11	11	58	0.002	1.2	2	0.1818	1	0.617181
Gain: 8q (PABPC1)	RB1	328	29	0.032	17.3	19	0.6552	1	0.617996
LOH: 12q21.2-24.33 (NCOR2, SETD1B)	MGA	244	30	0.024	13.3	15	0.5	1	0.618527
Gain: 17q12-25.3 (ERBB2, CDK12)	LOH: 12q21.2-24.33 (NCOR2, SETD1B)	207	244	0.168	92	95	0.4589	1	0.619001
LOH: 15q11.1-22.31 (MGA)	LRP1B	322	88	0.094	51.6	54	0.6136	1	0.619925
LOH: 8p (NRG1)	ROBO2	344	20	0.023	12.5	14	0.7	1	0.621074
HD: 13q14.2-31.3 (RB1)	LOH: 3p (TGFBR2, BAP1, SETD2, CTNNB1, ROBO2)	11	288	0.011	5.8	7	0.6364	1	0.621094
LOH: 10q11.22-26.3 (NT5C2, PTEN)	MED12	262	18	0.016	8.6	10	0.5556	1	0.621094
BCORL1	LOH: 16q12.2-24.3 (ZFHX3)	17	247	0.014	7.6	9	0.5294	1	0.628224
LOH: 8p (NRG1)	SMARCA4	344	34	0.039	21.3	23	0.6765	1	0.628294
EGFR	STAG2	236	20	0.016	8.6	10	0.5	1	0.628909
EGFR	Gain: 6p25.3-11.2	236	256	0.2	110	113	0.4788	1	0.628909
CDKN2A	LOH: 18p11.32-11.21	17	216	0.012	6.7	8	0.4706	1	0.628909
Gain: 12q14.3-15	STK11	144	58	0.028	15.2	17	0.2931	1	0.628909
LOH: 15p11.2	LRP1B	223	88	0.065	35.7	38	0.4318	1	0.629968
Gain: 7q (POT1, KMT2C, BRAF, MET)	HD: 9q12-21.11	330	5	0.005	3	4	0.8	1	0.63044
KEAP1	LOH: 9p24.3-11 (PSIP1, CDKN2A)	54	398	0.071	39.1	41	0.7593	1	0.63044
Gain: 17q12-25.3 (ERBB2, CDK12)	RBM10	207	38	0.026	14.3	16	0.4211	1	0.630769
LOH: 15q11.1-22.31 (MGA)	NF1	322	28	0.03	16.4	18	0.6429	1	0.631239
LOH: 18q (SETBP1, SMAD4)	PIK3CA	312	34	0.035	19.3	21	0.6176	1	0.631239
Gain: 12q14.3-15	LOH: 17p13.3-11.2 (TP53)	144	341	0.163	89.4	92	0.6389	1	0.632399
Gain: 20q13.13-13.33 (GNAS)	LOH: 3q (MB21D2, PIK3CA, TBL1XR1)	217	261	0.188	103.2	106	0.4885	1	0.632399
BIRC6	KMT2C	33	20	0.002	1.2	2	0.1	1	0.632399
BIRC6	STAG2	33	20	0.002	1.2	2	0.1	1	0.632399
GNAS	STAG2	33	20	0.002	1.2	2	0.1	1	0.632399
MGA	PTEN	30	22	0.002	1.2	2	0.0909	1	0.632399
BCORL1	Gain: 20q13.13-13.33 (GNAS)	17	217	0.012	6.7	8	0.4706	1	0.6329
Gain: 20q13.13-13.33 (GNAS)	NRG1	217	17	0.012	6.7	8	0.4706	1	0.6329
Gain: 1q21.1-44 (PDE4DIP)	HD: 10q21.2-23.31 (PTEN)	364	6	0.007	4	5	0.8333	1	0.63315
Gain: 3q26.2	MED12	147	18	0.009	4.8	6	0.3333	1	0.634608
Gain: 3q26.2	NCOR2	147	18	0.009	4.8	6	0.3333	1	0.634608
HD: 17p13.1-11.2	LRP1B	13	88	0.004	2.1	3	0.2308	1	0.639685
FAT4	LOH: 1p22.1-13.2 (RPL5)	43	196	0.028	15.4	17	0.3953	1	0.64015
LOH: 6q12-27 (RSPO3, ESR1, ARID1B)	PIK3CA	281	34	0.032	17.4	19	0.5588	1	0.641908
Gain: 6p25.3-11.2	LOH: 19q13.2-13.43	256	260	0.221	121.2	124	0.4844	1	0.641908
HD: 13q14.2-31.3 (RB1)	TP53	11	196	0.007	3.9	5	0.4545	1	0.641908
ERBB2	Gain: 7q (POT1, KMT2C, BRAF, MET)	21	330	0.023	12.6	14	0.6667	1	0.642318
LOH: 18q (SETBP1, SMAD4)	RB1	312	29	0.03	16.5	18	0.6207	1	0.642318
Gain: 7p (EGFR)	LOH: 22q11.23-13.31	334	211	0.234	128.4	131	0.6209	1	0.643879
Gain: 7q (POT1, KMT2C, BRAF, MET)	PIK3CA	330	34	0.037	20.4	22	0.6471	1	0.64604
LOH: 13q (FLT3, RB1)	LOH: 6q12-27 (RSPO3, ESR1, ARID1B)	325	281	0.303	166.3	169	0.6014	1	0.64604
HD: 9q12-21.11	LOH: 5q11.2-31.2 (APC)	5	231	0.004	2.1	3	0.6	1	0.64604
FAT4	LOH: 16q12.2-24.3 (ZFHX3)	43	247	0.035	19.3	21	0.4884	1	0.64604
LOH: 15p11.2	RBM10	223	38	0.028	15.4	17	0.4474	1	0.64604
Gain: 17q12-25.3 (ERBB2, CDK12)	LOH: 18p11.32-11.21	207	216	0.148	81.4	84	0.4058	1	0.64604
KEAP1	TP53	54	196	0.035	19.3	21	0.3889	1	0.64604
KMT2C	PIK3CA	20	34	0.002	1.2	2	0.1	1	0.64604
KMT2C	SMARCA4	20	34	0.002	1.2	2	0.1	1	0.64604
PIK3CA	STAG2	34	20	0.002	1.2	2	0.1	1	0.64604
Gain: 5q (PDGFRB, FGFR4, APC)	HD: 13q14.2-31.3 (RB1)	245	11	0.009	4.9	6	0.5455	1	0.64633
Gain: 17q12-25.3 (ERBB2, CDK12)	LOH: 3q (MB21D2, PIK3CA, TBL1XR1)	207	261	0.179	98.4	101	0.4879	1	0.64633
Gain: 20q13.13-13.33 (GNAS)	KMT2D	217	22	0.016	8.7	10	0.4545	1	0.64633
Gain: 1q21.1-44 (PDE4DIP)	LOH: 12p13.33-12.1 (ATF7IP)	364	233	0.281	154.5	157	0.6738	1	0.6472
Gain: 1q21.1-44 (PDE4DIP)	NF1	364	28	0.034	18.6	20	0.7143	1	0.647433
Gain: 17q12-25.3 (ERBB2, CDK12)	HD: 17p13.1-11.2	207	13	0.009	4.9	6	0.4615	1	0.647433
MED12	RBM10	18	38	0.002	1.2	2	0.1111	1	0.647885
Gain: 5q (PDGFRB, FGFR4, APC)	LOH: 9p24.3-11 (PSIP1, CDKN2A)	245	398	0.324	177.6	180	0.7347	1	0.64904
HD: 21q11.2-21.1	LOH: 17p13.3-11.2 (TP53)	8	341	0.009	5	6	0.75	1	0.649812
ARID1A	LOH: 17p13.3-11.2 (TP53)	22	341	0.025	13.7	15	0.6818	1	0.649812
HD: 13q14.2-31.3 (RB1)	LOH: 8p (NRG1)	11	344	0.013	6.9	8	0.7273	1	0.650711
BIRC6	SETD2	33	21	0.002	1.3	2	0.0952	1	0.655747
GNAS	SETD2	33	21	0.002	1.3	2	0.0952	1	0.655747
Gain: 7q (POT1, KMT2C, BRAF, MET)	LOH: 18q (SETBP1, SMAD4)	330	312	0.342	187.5	190	0.609	1	0.656783
LOH: 15q11.1-22.31 (MGA)	ROBO2	322	20	0.021	11.7	13	0.65	1	0.657548
Gain: 1q21.1-44 (PDE4DIP)	PIK3CA	364	34	0.041	22.5	24	0.7059	1	0.657638
Gain: 1q21.1-44 (PDE4DIP)	SMARCA4	364	34	0.041	22.5	24	0.7059	1	0.657638
HD: 10q21.2-23.31 (PTEN)	TP53	6	196	0.004	2.1	3	0.5	1	0.657979
Gain: 17q12-25.3 (ERBB2, CDK12)	HD: 9p24.3-11.2 (PSIP1, CDKN2A)	207	148	0.102	55.8	58	0.3919	1	0.657979
LOH: 15q11.1-22.31 (MGA)	MGA	322	30	0.032	17.6	19	0.6333	1	0.660676
EGFR	HD: 9q12-21.11	236	5	0.004	2.1	3	0.6	1	0.662025
HD: 21q11.2-21.1	LOH: 8p (NRG1)	8	344	0.009	5	6	0.75	1	0.665645
ARID1A	LOH: 12q21.2-24.33 (NCOR2, SETD1B)	22	244	0.018	9.8	11	0.5	1	0.66808
Gain: 5p (DROSHA)	LOH: 6q12-27 (RSPO3, ESR1, ARID1B)	357	281	0.333	182.7	185	0.6584	1	0.6706
LOH: 5q11.2-31.2 (APC)	STK11	231	58	0.044	24.4	26	0.4483	1	0.673116
Gain: 1q21.1-44 (PDE4DIP)	LOH: 9q12-34.3 (BRD3)	364	324	0.391	214.8	217	0.6698	1	0.674052
KMT2C	LOH: 9q12-34.3 (BRD3)	20	324	0.021	11.8	13	0.65	1	0.674052
ERBB2	PIK3CA	21	34	0.002	1.3	2	0.0952	1	0.674052
LOH: 1p22.1-13.2 (RPL5)	LOH: 8p (NRG1)	196	344	0.224	122.8	125	0.6378	1	0.674138
LOH: 18p11.32-11.21	STAG2	216	20	0.014	7.9	9	0.45	1	0.674437
ARID1A	LOH: 8p (NRG1)	22	344	0.025	13.8	15	0.6818	1	0.676051
LOH: 22q11.23-13.31	NCOR2	211	18	0.013	6.9	8	0.4444	1	0.677041
Gain: 7p (EGFR)	LOH: 18q (SETBP1, SMAD4)	334	312	0.346	189.8	192	0.6154	1	0.679129
Gain: 12q14.3-15	MGA	144	30	0.014	7.9	9	0.3	1	0.679512
Gain: 17q12-25.3 (ERBB2, CDK12)	LOH: 12p13.33-12.1 (ATF7IP)	207	233	0.16	87.9	90	0.4348	1	0.680224
Gain: 3q26.2	GNAS	147	33	0.016	8.8	10	0.303	1	0.680224
LOH: 13q (FLT3, RB1)	ROBO2	325	20	0.022	11.8	13	0.65	1	0.68103
Gain: 20q13.13-13.33 (GNAS)	KMT2C	217	20	0.014	7.9	9	0.45	1	0.681826
SETD2	STK11	21	58	0.004	2.2	3	0.1429	1	0.681826
ARID1A	BIRC6	22	33	0.002	1.3	2	0.0909	1	0.681826
GNAS	PTEN	33	22	0.002	1.3	2	0.0909	1	0.681826
KMT2C	LOH: 12q21.2-24.33 (NCOR2, SETD1B)	20	244	0.016	8.9	10	0.5	1	0.68261
BCORL1	KRAS	17	72	0.004	2.2	3	0.1765	1	0.6859
CDKN2A	KRAS	17	72	0.004	2.2	3	0.1765	1	0.6859
Gain: 14q12-21.2 (NKX2-1)	LOH: 9p24.3-11 (PSIP1, CDKN2A)	196	398	0.259	142.1	144	0.7347	1	0.687507
ERBB2	LOH: 12p13.33-12.1 (ATF7IP)	21	233	0.016	8.9	10	0.4762	1	0.689409
GNAS	LOH: 10q11.22-26.3 (NT5C2, PTEN)	33	262	0.029	15.7	17	0.5152	1	0.689679
MGA	STK11	30	58	0.006	3.2	4	0.1333	1	0.689679
APC	Gain: 20q13.13-13.33 (GNAS)	25	217	0.018	9.9	11	0.44	1	0.689699
Gain: 5q (PDGFRB, FGFR4, APC)	ROBO2	245	20	0.016	8.9	10	0.5	1	0.69
Gain: 5q (PDGFRB, FGFR4, APC)	LOH: 12p13.33-12.1 (ATF7IP)	245	233	0.189	104	106	0.4549	1	0.692945
BIRC6	LOH: 18q (SETBP1, SMAD4)	33	312	0.034	18.8	20	0.6061	1	0.692963
HD: 9q12-21.11	LOH: 12q21.2-24.33 (NCOR2, SETD1B)	5	244	0.004	2.2	3	0.6	1	0.692963
KMT2D	LOH: 15p11.2	22	223	0.016	8.9	10	0.4545	1	0.693575
Gain: 17q12-25.3 (ERBB2, CDK12)	PIK3CA	207	34	0.023	12.8	14	0.4118	1	0.693575
HD: 15q12-22.33 (MGA)	WGD	10	333	0.011	6.1	7	0.7	1	0.69368
LOH: 15p11.2	PIK3CA	223	34	0.025	13.8	15	0.4412	1	0.694639
CDKN2A	LOH: 15q11.1-22.31 (MGA)	17	322	0.018	10	11	0.6471	1	0.694736
Gain: 7q (POT1, KMT2C, BRAF, MET)	NF1	330	28	0.031	16.8	18	0.6429	1	0.694736
ARID1A	LOH: 15q11.1-22.31 (MGA)	22	322	0.024	12.9	14	0.6364	1	0.694736
Gain: 5q (PDGFRB, FGFR4, APC)	HD: 9q12-21.11	245	5	0.004	2.2	3	0.6	1	0.694736
LOH: 19q13.2-13.43	SETD2	260	21	0.018	9.9	11	0.5238	1	0.694736
LOH: 12p13.33-12.1 (ATF7IP)	NF1	233	28	0.022	11.9	13	0.4643	1	0.694736
FAT4	RB1	43	29	0.004	2.3	3	0.1034	1	0.694736
ARID1A	PIK3CA	22	34	0.002	1.4	2	0.0909	1	0.694736
ARID1A	SMARCA4	22	34	0.002	1.4	2	0.0909	1	0.694736
KMT2D	SMARCA4	22	34	0.002	1.4	2	0.0909	1	0.694736
Gain: 8q (PABPC1)	KMT2C	328	20	0.022	11.9	13	0.65	1	0.697463
HD: 15q12-22.33 (MGA)	LOH: 6q12-27 (RSPO3, ESR1, ARID1B)	10	281	0.009	5.1	6	0.6	1	0.697463
Gain: 16p	LOH: 9q12-34.3 (BRD3)	273	324	0.293	161.1	163	0.5971	1	0.697463
LOH: 10q11.22-26.3 (NT5C2, PTEN)	LOH: 6q12-27 (RSPO3, ESR1, ARID1B)	262	281	0.244	134.1	136	0.5191	1	0.697463
BIRC6	LOH: 16q12.2-24.3 (ZFHX3)	33	247	0.027	14.8	16	0.4848	1	0.697463
GNAS	LOH: 16q12.2-24.3 (ZFHX3)	33	247	0.027	14.8	16	0.4848	1	0.697463
HD: 17p13.1-11.2	LOH: 18p11.32-11.21	13	216	0.009	5.1	6	0.4615	1	0.697463
BCORL1	TP53	17	196	0.011	6.1	7	0.4118	1	0.697463
Gain: 14q12-21.2 (NKX2-1)	NRG1	196	17	0.011	6.1	7	0.4118	1	0.697463
HD: 9q12-21.11	LOH: 16q12.2-24.3 (ZFHX3)	5	247	0.004	2.2	3	0.6	1	0.698302
Gain: 5q (PDGFRB, FGFR4, APC)	MED12	245	18	0.015	8	9	0.5	1	0.700784
HD: 19p13.3-12 (KEAP1, STK11, SMARCA4)	TP53	9	196	0.006	3.2	4	0.4444	1	0.700784
RBM10	ROBO2	38	20	0.003	1.4	2	0.1	1	0.702322
EGFR	LOH: 3q (MB21D2, PIK3CA, TBL1XR1)	236	261	0.204	112.2	114	0.4831	1	0.703645
Gain: 20q13.13-13.33 (GNAS)	HD: 17p13.1-11.2	217	13	0.009	5.1	6	0.4615	1	0.703645
CDKN2A	LOH: 9q12-34.3 (BRD3)	17	324	0.018	10	11	0.6471	1	0.705597
Gain: 5q (PDGFRB, FGFR4, APC)	RB1	245	29	0.024	12.9	14	0.4828	1	0.705597
LOH: 18p11.32-11.21	MED12	216	18	0.013	7.1	8	0.4444	1	0.705597
LOH: 18p11.32-11.21	NCOR2	216	18	0.013	7.1	8	0.4444	1	0.705597
KMT2D	LOH: 9q12-34.3 (BRD3)	22	324	0.024	13	14	0.6364	1	0.706159
LOH: 9q12-34.3 (BRD3)	PTEN	324	22	0.024	13	14	0.6364	1	0.706159
BIRC6	LOH: 6q12-27 (RSPO3, ESR1, ARID1B)	33	281	0.031	16.9	18	0.5455	1	0.706159
ERBB2	LOH: 10q11.22-26.3 (NT5C2, PTEN)	21	262	0.018	10	11	0.5238	1	0.706159
LOH: 12q21.2-24.33 (NCOR2, SETD1B)	RBM10	244	38	0.031	16.9	18	0.4737	1	0.70722
Gain: 20q13.13-13.33 (GNAS)	LOH: 5q11.2-31.2 (APC)	217	231	0.166	91.3	93	0.4286	1	0.70722
KMT2D	STK11	22	58	0.004	2.3	3	0.1364	1	0.70722
Gain: 7q (POT1, KMT2C, BRAF, MET)	ROBO2	330	20	0.022	12	13	0.65	1	0.709417
GNAS	LOH: 9p24.3-11 (PSIP1, CDKN2A)	33	398	0.044	23.9	25	0.7576	1	0.710119
Gain: 20q13.13-13.33 (GNAS)	MED12	217	18	0.013	7.1	8	0.4444	1	0.710751
FAT4	Gain: 7q (POT1, KMT2C, BRAF, MET)	43	330	0.047	25.8	27	0.6279	1	0.711061
GNAS	LOH: 18p11.32-11.21	33	216	0.024	13	14	0.4242	1	0.711861
LOH: 13q (FLT3, RB1)	PTEN	325	22	0.024	13	14	0.6364	1	0.713134
Gain: 1q21.1-44 (PDE4DIP)	KRAS	364	72	0.087	47.7	49	0.6806	1	0.715071
NF1	WGD	28	333	0.031	17	18	0.6429	1	0.715071
LOH: 15q11.1-22.31 (MGA)	PIK3CA	322	34	0.036	19.9	21	0.6176	1	0.715071
Gain: 16q11.2-12.2	LOH: 18p11.32-11.21	169	216	0.121	66.5	68	0.4024	1	0.715071
KMT2C	LOH: 1p22.1-13.2 (RPL5)	20	196	0.013	7.1	8	0.4	1	0.715071
Gain: 5q (PDGFRB, FGFR4, APC)	LOH: 1p22.1-13.2 (RPL5)	245	196	0.159	87.5	89	0.4541	1	0.718139
KRAS	NCOR2	72	18	0.004	2.4	3	0.1667	1	0.719738
Gain: 5p (DROSHA)	HD: 9q12-21.11	357	5	0.006	3.3	4	0.8	1	0.719852
HD: 17p13.1-11.2	LOH: 8p (NRG1)	13	344	0.015	8.1	9	0.6923	1	0.719852
Gain: 5p (DROSHA)	LOH: 12p13.33-12.1 (ATF7IP)	357	233	0.276	151.5	153	0.6567	1	0.721749
Gain: 20q13.13-13.33 (GNAS)	LRP1B	217	88	0.063	34.8	36	0.4091	1	0.722082
KEAP1	LOH: 12p13.33-12.1 (ATF7IP)	54	233	0.042	22.9	24	0.4444	1	0.722666
Gain: 7p (EGFR)	NF1	334	28	0.031	17	18	0.6429	1	0.723836
HD: 9p24.3-11.2 (PSIP1, CDKN2A)	LOH: 13q (FLT3, RB1)	148	325	0.16	87.6	89	0.6014	1	0.724032
Gain: 7p (EGFR)	LOH: 5q11.2-31.2 (APC)	334	231	0.256	140.5	142	0.6147	1	0.724095
Gain: 7q (POT1, KMT2C, BRAF, MET)	MGA	330	30	0.033	18	19	0.6333	1	0.725211
Gain: 12q14.3-15	LOH: 19p (KEAP1, STK11, SMARCA4)	144	296	0.141	77.6	79	0.5486	1	0.725406
HD: 13q14.2-31.3 (RB1)	KRAS	11	72	0.003	1.4	2	0.1818	1	0.725735
Gain: 6p25.3-11.2	HD: 9q12-21.11	256	5	0.004	2.3	3	0.6	1	0.728576
HD: 19p13.3-12 (KEAP1, STK11, SMARCA4)	LRP1B	9	88	0.003	1.4	2	0.2222	1	0.728576
LOH: 12p13.33-12.1 (ATF7IP)	NRG1	233	17	0.013	7.2	8	0.4706	1	0.731935
Gain: 14q12-21.2 (NKX2-1)	SMARCA4	196	34	0.022	12.1	13	0.3824	1	0.73393
LOH: 1p22.1-13.2 (RPL5)	PIK3CA	196	34	0.022	12.1	13	0.3824	1	0.73393
APC	Gain: 5q (PDGFRB, FGFR4, APC)	25	245	0.02	11.2	12	0.48	1	0.734085
Gain: 8q (PABPC1)	LOH: 9p24.3-11 (PSIP1, CDKN2A)	328	398	0.433	237.8	239	0.7287	1	0.734501
Gain: 7p (EGFR)	GNAS	334	33	0.037	20.1	21	0.6364	1	0.734501
Gain: 8q (PABPC1)	KMT2D	328	22	0.024	13.1	14	0.6364	1	0.734501
Gain: 8q (PABPC1)	PTEN	328	22	0.024	13.1	14	0.6364	1	0.734501
HD: 19p13.3-12 (KEAP1, STK11, SMARCA4)	LOH: 10q11.22-26.3 (NT5C2, PTEN)	9	262	0.008	4.3	5	0.5556	1	0.734501
HD: 10q21.2-23.31 (PTEN)	LOH: 18p11.32-11.21	6	216	0.004	2.4	3	0.5	1	0.734501
CTNNB1	NF1	29	28	0.003	1.5	2	0.0714	1	0.734501
LOH: 17p13.3-11.2 (TP53)	NCOR2	341	18	0.02	11.2	12	0.6667	1	0.735011
CTNNB1	LOH: 9q12-34.3 (BRD3)	29	324	0.031	17.1	18	0.6207	1	0.735011
LOH: 18q (SETBP1, SMAD4)	LOH: 6q12-27 (RSPO3, ESR1, ARID1B)	312	281	0.291	159.7	161	0.573	1	0.735011
HD: 19p13.3-12 (KEAP1, STK11, SMARCA4)	LOH: 15q11.1-22.31 (MGA)	9	322	0.01	5.3	6	0.6667	1	0.739573
Gain: 12q14.3-15	KEAP1	144	54	0.026	14.2	15	0.2778	1	0.739573
Gain: 5p (DROSHA)	SMARCA4	357	34	0.04	22.1	23	0.6765	1	0.739987
Gain: 6p25.3-11.2	LOH: 12q21.2-24.33 (NCOR2, SETD1B)	256	244	0.207	113.8	115	0.4713	1	0.742047
HD: 21q11.2-21.1	LOH: 19p (KEAP1, STK11, SMARCA4)	8	296	0.008	4.3	5	0.625	1	0.742341
LOH: 3q (MB21D2, PIK3CA, TBL1XR1)	SMARCA4	261	34	0.029	16.2	17	0.5	1	0.742341
ERBB2	LOH: 18p11.32-11.21	21	216	0.015	8.3	9	0.4286	1	0.742341
APC	GNAS	25	33	0.003	1.5	2	0.08	1	0.742341
Gain: 1q21.1-44 (PDE4DIP)	HD: 9q12-21.11	364	5	0.006	3.3	4	0.8	1	0.743868
HD: 9q12-21.11	LOH: 3q (MB21D2, PIK3CA, TBL1XR1)	5	261	0.004	2.4	3	0.6	1	0.743996
Gain: 16q11.2-12.2	HD: 13q14.2-31.3 (RB1)	169	11	0.006	3.4	4	0.3636	1	0.743996
HD: 21q11.2-21.1	LOH: 5q11.2-31.2 (APC)	8	231	0.006	3.4	4	0.5	1	0.744371
LOH: 19q13.2-13.43	MGA	260	30	0.026	14.2	15	0.5	1	0.74522
Gain: 17q12-25.3 (ERBB2, CDK12)	KMT2D	207	22	0.015	8.3	9	0.4091	1	0.747197
LOH: 15p11.2	NCOR2	223	18	0.013	7.3	8	0.4444	1	0.748452
LOH: 6q12-27 (RSPO3, ESR1, ARID1B)	PTEN	281	22	0.021	11.3	12	0.5455	1	0.749863
PTEN	RBM10	22	38	0.003	1.5	2	0.0909	1	0.749863
Gain: 1q21.1-44 (PDE4DIP)	TP53	364	196	0.237	130	131	0.6684	1	0.750706
LOH: 3q (MB21D2, PIK3CA, TBL1XR1)	MGA	261	30	0.026	14.3	15	0.5	1	0.755559
Gain: 1q21.1-44 (PDE4DIP)	STAG2	364	20	0.024	13.3	14	0.7	1	0.756087
Gain: 20q13.13-13.33 (GNAS)	LOH: 19p (KEAP1, STK11, SMARCA4)	217	296	0.213	117	118	0.5438	1	0.757461
Gain: 6p25.3-11.2	KMT2C	256	20	0.017	9.3	10	0.5	1	0.757948
ERBB2	LOH: 12q21.2-24.33 (NCOR2, SETD1B)	21	244	0.017	9.3	10	0.4762	1	0.757948
ARID1A	LOH: 12p13.33-12.1 (ATF7IP)	22	233	0.017	9.3	10	0.4545	1	0.757948
KMT2D	LOH: 12p13.33-12.1 (ATF7IP)	22	233	0.017	9.3	10	0.4545	1	0.757948
LOH: 12p13.33-12.1 (ATF7IP)	PTEN	233	22	0.017	9.3	10	0.4545	1	0.757948
KEAP1	LOH: 18p11.32-11.21	54	216	0.039	21.2	22	0.4074	1	0.757948
HD: 9p24.3-11.2 (PSIP1, CDKN2A)	LOH: 19q13.2-13.43	148	260	0.128	70.1	71	0.4797	1	0.758941
GNAS	STK11	33	58	0.006	3.5	4	0.1212	1	0.759448
LOH: 6q12-27 (RSPO3, ESR1, ARID1B)	LOH: 8p (NRG1)	281	344	0.321	176.1	177	0.6299	1	0.759957
Gain: 20q13.13-13.33 (GNAS)	LOH: 9q12-34.3 (BRD3)	217	324	0.233	128.1	129	0.5945	1	0.759957
Gain: 6p25.3-11.2	LOH: 9q12-34.3 (BRD3)	256	324	0.275	151.1	152	0.5938	1	0.761496
ERBB2	LOH: 15q11.1-22.31 (MGA)	21	322	0.022	12.3	13	0.619	1	0.762387
GNAS	LOH: 3p (TGFBR2, BAP1, SETD2, CTNNB1, ROBO2)	33	288	0.032	17.3	18	0.5455	1	0.763267
ERBB2	Gain: 5q (PDGFRB, FGFR4, APC)	21	245	0.017	9.4	10	0.4762	1	0.763267
Gain: 17q12-25.3 (ERBB2, CDK12)	NRG1	207	17	0.012	6.4	7	0.4118	1	0.763267
CDKN2A	Gain: 12q14.3-15	17	144	0.008	4.5	5	0.2941	1	0.763267
Gain: 12q14.3-15	NRG1	144	17	0.008	4.5	5	0.2941	1	0.763267
FAT4	KMT2C	43	20	0.003	1.6	2	0.1	1	0.763286
FAT4	STAG2	43	20	0.003	1.6	2	0.1	1	0.763286
Gain: 5p (DROSHA)	LRP1B	357	88	0.104	57.2	58	0.6591	1	0.763663
BCORL1	Gain: 7p (EGFR)	17	334	0.019	10.3	11	0.6471	1	0.763663
LOH: 8p (NRG1)	PIK3CA	344	34	0.039	21.3	22	0.6471	1	0.763663
LOH: 16q12.2-24.3 (ZFHX3)	LOH: 1p22.1-13.2 (RPL5)	247	196	0.161	88.2	89	0.4541	1	0.763663
Gain: 14q12-21.2 (NKX2-1)	LOH: 12p13.33-12.1 (ATF7IP)	196	233	0.152	83.2	84	0.4286	1	0.763663
Gain: 3q26.2	HD: 17p13.1-11.2	147	13	0.006	3.5	4	0.3077	1	0.763663
KMT2C	LOH: 18q (SETBP1, SMAD4)	20	312	0.021	11.4	12	0.6	1	0.766687
LOH: 18q (SETBP1, SMAD4)	ROBO2	312	20	0.021	11.4	12	0.6	1	0.766687
HD: 17p13.1-11.2	LOH: 18q (SETBP1, SMAD4)	13	312	0.013	7.4	8	0.6154	1	0.76683
CTNNB1	LOH: 18p11.32-11.21	29	216	0.021	11.4	12	0.4138	1	0.768011
HD: 17p13.1-11.2	HD: 9p24.3-11.2 (PSIP1, CDKN2A)	13	148	0.006	3.5	4	0.3077	1	0.768983
Gain: 12q14.3-15	SETD2	144	21	0.01	5.5	6	0.2857	1	0.775757
LOH: 12p13.33-12.1 (ATF7IP)	PIK3CA	233	34	0.026	14.4	15	0.4412	1	0.775782
HD: 17p13.1-11.2	LOH: 5q11.2-31.2 (APC)	13	231	0.01	5.5	6	0.4615	1	0.776094
CTNNB1	Gain: 16p	29	273	0.026	14.4	15	0.5172	1	0.776405
Gain: 16q11.2-12.2	HD: 9q12-21.11	169	5	0.003	1.5	2	0.4	1	0.776557
ERBB2	Gain: 16p	21	273	0.019	10.4	11	0.5238	1	0.778184
LOH: 3q (MB21D2, PIK3CA, TBL1XR1)	PTEN	261	22	0.019	10.5	11	0.5	1	0.778184
CTNNB1	EGFR	29	236	0.023	12.5	13	0.4483	1	0.778184
ERBB2	Gain: 14q12-21.2 (NKX2-1)	21	196	0.014	7.5	8	0.381	1	0.778184
ERBB2	LOH: 1p22.1-13.2 (RPL5)	21	196	0.014	7.5	8	0.381	1	0.778184
Gain: 14q12-21.2 (NKX2-1)	SETD2	196	21	0.014	7.5	8	0.381	1	0.778184
LOH: 1p22.1-13.2 (RPL5)	SETD2	196	21	0.014	7.5	8	0.381	1	0.778184
Gain: 16p	HD: 13q14.2-31.3 (RB1)	273	11	0.01	5.5	6	0.5455	1	0.779203
Gain: 16p	HD: 19p13.3-12 (KEAP1, STK11, SMARCA4)	273	9	0.008	4.5	5	0.5556	1	0.779779
LOH: 6q12-27 (RSPO3, ESR1, ARID1B)	RBM10	281	38	0.035	19.4	20	0.5263	1	0.780086
Gain: 1q21.1-44 (PDE4DIP)	Gain: 7p (EGFR)	364	334	0.403	221.4	222	0.6647	1	0.781108
HD: 13q14.2-31.3 (RB1)	LOH: 15q11.1-22.31 (MGA)	11	322	0.012	6.5	7	0.6364	1	0.781108
Gain: 20q13.13-13.33 (GNAS)	LOH: 12q21.2-24.33 (NCOR2, SETD1B)	217	244	0.176	96.4	97	0.447	1	0.781108
CDKN2A	Gain: 3q26.2	17	147	0.008	4.6	5	0.2941	1	0.781108
Gain: 3q26.2	STK11	147	58	0.028	15.5	16	0.2759	1	0.781108
HD: 19p13.3-12 (KEAP1, STK11, SMARCA4)	WGD	9	333	0.01	5.5	6	0.6667	1	0.784146
ARID1A	LOH: 10q11.22-26.3 (NT5C2, PTEN)	22	262	0.019	10.5	11	0.5	1	0.784146
BCORL1	LOH: 22q11.23-13.31	17	211	0.012	6.5	7	0.4118	1	0.784146
CDKN2A	LOH: 22q11.23-13.31	17	211	0.012	6.5	7	0.4118	1	0.784146
GNAS	LOH: 9q12-34.3 (BRD3)	33	324	0.035	19.5	20	0.6061	1	0.784313
KMT2C	LOH: 3q (MB21D2, PIK3CA, TBL1XR1)	20	261	0.017	9.5	10	0.5	1	0.784313
Gain: 17q12-25.3 (ERBB2, CDK12)	STAG2	207	20	0.014	7.5	8	0.4	1	0.784313
Gain: 16q11.2-12.2	WGD	169	333	0.187	102.5	103	0.6095	1	0.785073
FAT4	LOH: 10q11.22-26.3 (NT5C2, PTEN)	43	262	0.037	20.5	21	0.4884	1	0.785073
FAT4	SETD2	43	21	0.003	1.6	2	0.0952	1	0.785073
ARID1A	LOH: 18q (SETBP1, SMAD4)	22	312	0.023	12.5	13	0.5909	1	0.787782
KMT2D	LOH: 18q (SETBP1, SMAD4)	22	312	0.023	12.5	13	0.5909	1	0.787782
Gain: 16p	LOH: 17p13.3-11.2 (TP53)	273	341	0.309	169.6	170	0.6227	1	0.788189
Gain: 14q12-21.2 (NKX2-1)	HD: 15q12-22.33 (MGA)	196	10	0.007	3.6	4	0.4	1	0.78883
Gain: 12q14.3-15	RB1	144	29	0.014	7.6	8	0.2759	1	0.78883
LOH: 10q11.22-26.3 (NT5C2, PTEN)	ROBO2	262	20	0.017	9.5	10	0.5	1	0.789718
Gain: 3q26.2	HD: 10q21.2-23.31 (PTEN)	147	6	0.003	1.6	2	0.3333	1	0.791696
LOH: 22q11.23-13.31	RBM10	211	38	0.027	14.6	15	0.3947	1	0.79336
APC	LOH: 17p13.3-11.2 (TP53)	25	341	0.028	15.5	16	0.64	1	0.794271
LOH: 12p13.33-12.1 (ATF7IP)	STK11	233	58	0.045	24.6	25	0.431	1	0.794271
KMT2C	LOH: 8p (NRG1)	20	344	0.023	12.5	13	0.65	1	0.797561
LOH: 6q12-27 (RSPO3, ESR1, ARID1B)	LOH: 9p24.3-11 (PSIP1, CDKN2A)	281	398	0.371	203.7	204	0.726	1	0.800498
LOH: 10q11.22-26.3 (NT5C2, PTEN)	NCOR2	262	18	0.016	8.6	9	0.5	1	0.800498
LOH: 9p24.3-11 (PSIP1, CDKN2A)	RBM10	398	38	0.05	27.5	28	0.7368	1	0.801591
Gain: 16q11.2-12.2	LOH: 9q12-34.3 (BRD3)	169	324	0.182	99.7	100	0.5917	1	0.803551
LOH: 17p13.3-11.2 (TP53)	NRG1	341	17	0.019	10.6	11	0.6471	1	0.80467
Gain: 7p (EGFR)	LOH: 3q (MB21D2, PIK3CA, TBL1XR1)	334	261	0.289	158.8	159	0.6092	1	0.80467
HD: 9q12-21.11	LOH: 6q12-27 (RSPO3, ESR1, ARID1B)	5	281	0.005	2.6	3	0.6	1	0.80467
BIRC6	LOH: 12q21.2-24.33 (NCOR2, SETD1B)	33	244	0.027	14.7	15	0.4545	1	0.80467
LOH: 12p13.33-12.1 (ATF7IP)	MED12	233	18	0.014	7.6	8	0.4444	1	0.80467
ARID1A	LOH: 18p11.32-11.21	22	216	0.016	8.7	9	0.4091	1	0.80467
Gain: 14q12-21.2 (NKX2-1)	HD: 17p13.1-11.2	196	13	0.008	4.6	5	0.3846	1	0.80467
Gain: 16q11.2-12.2	RBM10	169	38	0.021	11.7	12	0.3158	1	0.80467
APC	Gain: 3q26.2	25	147	0.012	6.7	7	0.28	1	0.80467
ARID1A	Gain: 1q21.1-44 (PDE4DIP)	22	364	0.027	14.6	15	0.6818	1	0.805276
Gain: 1q21.1-44 (PDE4DIP)	PTEN	364	22	0.027	14.6	15	0.6818	1	0.805276
Gain: 7q (POT1, KMT2C, BRAF, MET)	LOH: 1p22.1-13.2 (RPL5)	330	196	0.215	117.8	118	0.602	1	0.805276
Gain: 7q (POT1, KMT2C, BRAF, MET)	LOH: 18p11.32-11.21	330	216	0.236	129.8	130	0.6019	1	0.805276
HD: 9p24.3-11.2 (PSIP1, CDKN2A)	LOH: 15q11.1-22.31 (MGA)	148	322	0.158	86.8	87	0.5878	1	0.805276
APC	Gain: 6p25.3-11.2	25	256	0.021	11.7	12	0.48	1	0.805276
APC	Gain: 16q11.2-12.2	25	169	0.014	7.7	8	0.32	1	0.805276
CDKN2A	LOH: 16q12.2-24.3 (ZFHX3)	17	247	0.014	7.6	8	0.4706	1	0.805501
HD: 17p13.1-11.2	KRAS	13	72	0.003	1.7	2	0.1538	1	0.805501
Gain: 8q (PABPC1)	LOH: 6q12-27 (RSPO3, ESR1, ARID1B)	328	281	0.306	167.9	168	0.5979	1	0.805607
Gain: 12q14.3-15	LOH: 18q (SETBP1, SMAD4)	144	312	0.149	81.8	82	0.5694	1	0.805607
Gain: 16p	LOH: 15p11.2	273	223	0.202	110.9	111	0.4978	1	0.805607
Gain: 5q (PDGFRB, FGFR4, APC)	LOH: 10q11.22-26.3 (NT5C2, PTEN)	245	262	0.213	116.9	117	0.4776	1	0.807663
APC	RBM10	25	38	0.003	1.7	2	0.08	1	0.807663
NF1	PIK3CA	28	34	0.003	1.7	2	0.0714	1	0.808566
Gain: 7p (EGFR)	PIK3CA	334	34	0.038	20.7	21	0.6176	1	0.809474
LOH: 12p13.33-12.1 (ATF7IP)	MGA	233	30	0.023	12.7	13	0.4333	1	0.809474
Gain: 12q14.3-15	NCOR2	144	18	0.009	4.7	5	0.2778	1	0.809474
HD: 13q14.2-31.3 (RB1)	LOH: 6q12-27 (RSPO3, ESR1, ARID1B)	11	281	0.01	5.6	6	0.5455	1	0.809993
Gain: 16q11.2-12.2	LOH: 22q11.23-13.31	169	211	0.118	65	65	0.3846	1	0.810651
HD: 15q12-22.33 (MGA)	HD: 9p24.3-11.2 (PSIP1, CDKN2A)	10	148	0.005	2.7	3	0.3	1	0.810651
LOH: 9p24.3-11 (PSIP1, CDKN2A)	PIK3CA	398	34	0.045	24.6	25	0.7353	1	0.81085
Gain: 5p (DROSHA)	RBM10	357	38	0.045	24.7	25	0.6579	1	0.812129
Gain: 7q (POT1, KMT2C, BRAF, MET)	HD: 13q14.2-31.3 (RB1)	330	11	0.012	6.6	7	0.6364	1	0.812129
Gain: 8q (PABPC1)	GNAS	328	33	0.036	19.7	20	0.6061	1	0.812129
LOH: 18q (SETBP1, SMAD4)	NRG1	312	17	0.018	9.7	10	0.5882	1	0.812129
Gain: 12q14.3-15	KRAS	144	72	0.034	18.9	19	0.2639	1	0.813553
Gain: 12q14.3-15	PTEN	144	22	0.011	5.8	6	0.2727	1	0.814763
BCORL1	LOH: 6q12-27 (RSPO3, ESR1, ARID1B)	17	281	0.016	8.7	9	0.5294	1	0.816561
LOH: 19p (KEAP1, STK11, SMARCA4)	NCOR2	296	18	0.018	9.7	10	0.5556	1	0.817765
Gain: 5q (PDGFRB, FGFR4, APC)	HD: 9p24.3-11.2 (PSIP1, CDKN2A)	245	148	0.12	66	66	0.4459	1	0.817765
HD: 9q12-21.11	LOH: 3p (TGFBR2, BAP1, SETD2, CTNNB1, ROBO2)	5	288	0.005	2.6	3	0.6	1	0.824297
HD: 19p13.3-12 (KEAP1, STK11, SMARCA4)	LOH: 8p (NRG1)	9	344	0.01	5.6	6	0.6667	1	0.825698
HD: 10q21.2-23.31 (PTEN)	LOH: 12q21.2-24.33 (NCOR2, SETD1B)	6	244	0.005	2.7	3	0.5	1	0.825698
Gain: 14q12-21.2 (NKX2-1)	LOH: 3q (MB21D2, PIK3CA, TBL1XR1)	196	261	0.17	93.2	93	0.4745	1	0.825698
Gain: 6p25.3-11.2	LRP1B	256	88	0.075	41	41	0.4659	1	0.825698
EGFR	HD: 13q14.2-31.3 (RB1)	236	11	0.009	4.7	5	0.4545	1	0.825698
Gain: 17q12-25.3 (ERBB2, CDK12)	MED12	207	18	0.012	6.8	7	0.3889	1	0.825698
CTNNB1	SMARCA4	29	34	0.003	1.8	2	0.069	1	0.825698
PIK3CA	RB1	34	29	0.003	1.8	2	0.069	1	0.825698
APC	LOH: 18p11.32-11.21	25	216	0.018	9.8	10	0.4	1	0.826035
HD: 17p13.1-11.2	LOH: 13q (FLT3, RB1)	13	325	0.014	7.7	8	0.6154	1	0.826267
Gain: 5q (PDGFRB, FGFR4, APC)	HD: 10q21.2-23.31 (PTEN)	245	6	0.005	2.7	3	0.5	1	0.826334
Gain: 5q (PDGFRB, FGFR4, APC)	KMT2D	245	22	0.018	9.8	10	0.4545	1	0.827195
BIRC6	Gain: 7q (POT1, KMT2C, BRAF, MET)	33	330	0.036	19.8	20	0.6061	1	0.827581
Gain: 7q (POT1, KMT2C, BRAF, MET)	GNAS	330	33	0.036	19.8	20	0.6061	1	0.827581
APC	LOH: 13q (FLT3, RB1)	25	325	0.027	14.8	15	0.6	1	0.828394
Gain: 14q12-21.2 (NKX2-1)	PTEN	196	22	0.014	7.9	8	0.3636	1	0.830432
Gain: 16p	PIK3CA	273	34	0.031	16.9	17	0.5	1	0.831795
FAT4	Gain: 20q13.13-13.33 (GNAS)	43	217	0.031	17	17	0.3953	1	0.835531
CTNNB1	Gain: 16q11.2-12.2	29	169	0.016	8.9	9	0.3103	1	0.835531
Gain: 12q14.3-15	RBM10	144	38	0.018	10	10	0.2632	1	0.835531
Gain: 7p (EGFR)	HD: 10q21.2-23.31 (PTEN)	334	6	0.007	3.7	4	0.6667	1	0.8365
LOH: 18p11.32-11.21	ROBO2	216	20	0.014	7.9	8	0.4	1	0.8365
Gain: 16q11.2-12.2	TP53	169	196	0.11	60.3	60	0.355	1	0.836962
Gain: 5q (PDGFRB, FGFR4, APC)	HD: 17p13.1-11.2	245	13	0.011	5.8	6	0.4615	1	0.837453
BIRC6	Gain: 1q21.1-44 (PDE4DIP)	33	364	0.04	21.9	22	0.6667	1	0.837497
LOH: 19p (KEAP1, STK11, SMARCA4)	PTEN	296	22	0.022	11.9	12	0.5455	1	0.837497
CTNNB1	Gain: 5q (PDGFRB, FGFR4, APC)	29	245	0.024	12.9	13	0.4483	1	0.837497
LOH: 16q12.2-24.3 (ZFHX3)	STK11	247	58	0.048	26.1	26	0.4483	1	0.837497
Gain: 7q (POT1, KMT2C, BRAF, MET)	MED12	330	18	0.02	10.8	11	0.6111	1	0.840144
Gain: 7q (POT1, KMT2C, BRAF, MET)	NCOR2	330	18	0.02	10.8	11	0.6111	1	0.840144
KMT2C	LOH: 13q (FLT3, RB1)	20	325	0.022	11.8	12	0.6	1	0.840144
LOH: 18q (SETBP1, SMAD4)	NF1	312	28	0.029	15.9	16	0.5714	1	0.840144
Gain: 8q (PABPC1)	MGA	328	30	0.033	17.9	18	0.6	1	0.840526
ARID1A	LOH: 15p11.2	22	223	0.016	8.9	9	0.4091	1	0.844228
LRP1B	NCOR2	88	18	0.005	2.9	3	0.1667	1	0.844228
HD: 17p13.1-11.2	LOH: 3p (TGFBR2, BAP1, SETD2, CTNNB1, ROBO2)	13	288	0.012	6.8	7	0.5385	1	0.844662
LOH: 1p22.1-13.2 (RPL5)	NF1	196	28	0.018	10	10	0.3571	1	0.844662
LOH: 15p11.2	NRG1	223	17	0.013	6.9	7	0.4118	1	0.846662
KMT2D	LOH: 15q11.1-22.31 (MGA)	22	322	0.024	12.9	13	0.5909	1	0.846965
Gain: 16p	KMT2D	273	22	0.02	10.9	11	0.5	1	0.847136
ERBB2	LOH: 19q13.2-13.43	21	260	0.018	9.9	10	0.4762	1	0.848778
BIRC6	LOH: 9p24.3-11 (PSIP1, CDKN2A)	33	398	0.044	23.9	24	0.7273	1	0.849314
HD: 21q11.2-21.1	LOH: 19q13.2-13.43	8	260	0.007	3.8	4	0.5	1	0.849615
GNAS	WGD	33	333	0.036	20	20	0.6061	1	0.850517
STK11	WGD	58	333	0.064	35.2	35	0.6034	1	0.850517
Gain: 16p	KMT2C	273	20	0.018	9.9	10	0.5	1	0.850517
ERBB2	LOH: 18q (SETBP1, SMAD4)	21	312	0.022	11.9	12	0.5714	1	0.850741
BCORL1	Gain: 6p25.3-11.2	17	256	0.014	7.9	8	0.4706	1	0.850741
CDKN2A	Gain: 6p25.3-11.2	17	256	0.014	7.9	8	0.4706	1	0.850741
LOH: 12p13.33-12.1 (ATF7IP)	RBM10	233	38	0.029	16.1	16	0.4211	1	0.850835
Gain: 6p25.3-11.2	LOH: 9p24.3-11 (PSIP1, CDKN2A)	256	398	0.338	185.6	185	0.7227	1	0.850898
LOH: 18q (SETBP1, SMAD4)	MGA	312	30	0.031	17	17	0.5667	1	0.850898
BCORL1	LOH: 3p (TGFBR2, BAP1, SETD2, CTNNB1, ROBO2)	17	288	0.016	8.9	9	0.5294	1	0.850898
ERBB2	LOH: 3q (MB21D2, PIK3CA, TBL1XR1)	21	261	0.018	10	10	0.4762	1	0.850898
Gain: 20q13.13-13.33 (GNAS)	NF1	217	28	0.02	11.1	11	0.3929	1	0.850898
Gain: 14q12-21.2 (NKX2-1)	LRP1B	196	88	0.057	31.4	31	0.3523	1	0.850898
Gain: 3q26.2	SMARCA4	147	34	0.017	9.1	9	0.2647	1	0.850898
MED12	STK11	18	58	0.003	1.9	2	0.1111	1	0.850898
NCOR2	STK11	18	58	0.003	1.9	2	0.1111	1	0.850898
KEAP1	MGA	54	30	0.005	3	3	0.1	1	0.850898
HD: 9q12-21.11	LOH: 1p22.1-13.2 (RPL5)	5	196	0.003	1.8	2	0.4	1	0.851195
Gain: 7p (EGFR)	RBM10	334	38	0.042	23.1	23	0.6053	1	0.852224
Gain: 8q (PABPC1)	ROBO2	328	20	0.022	11.9	12	0.6	1	0.852224
Gain: 8q (PABPC1)	STAG2	328	20	0.022	11.9	12	0.6	1	0.852224
LOH: 16q12.2-24.3 (ZFHX3)	ROBO2	247	20	0.016	9	9	0.45	1	0.852224
FAT4	RBM10	43	38	0.005	3	3	0.0789	1	0.852224
LRP1B	RBM10	88	38	0.011	6.1	6	0.1579	1	0.854083
Gain: 8q (PABPC1)	KEAP1	328	54	0.059	32.3	32	0.5926	1	0.854935
LOH: 13q (FLT3, RB1)	PIK3CA	325	34	0.037	20.1	20	0.5882	1	0.854935
LOH: 13q (FLT3, RB1)	SMARCA4	325	34	0.037	20.1	20	0.5882	1	0.854935
Gain: 6p25.3-11.2	HD: 10q21.2-23.31 (PTEN)	256	6	0.005	2.8	3	0.5	1	0.854935
LOH: 3q (MB21D2, PIK3CA, TBL1XR1)	PIK3CA	261	34	0.029	16.2	16	0.4706	1	0.854935
EGFR	HD: 19p13.3-12 (KEAP1, STK11, SMARCA4)	236	9	0.007	3.9	4	0.4444	1	0.854935
NF1	RBM10	28	38	0.004	1.9	2	0.0714	1	0.854935
Gain: 1q21.1-44 (PDE4DIP)	MED12	364	18	0.022	11.9	12	0.6667	1	0.858764
Gain: 1q21.1-44 (PDE4DIP)	LOH: 18q (SETBP1, SMAD4)	364	312	0.377	206.9	206	0.6603	1	0.858764
ARID1A	LOH: 13q (FLT3, RB1)	22	325	0.024	13	13	0.5909	1	0.858764
BCORL1	LOH: 15q11.1-22.31 (MGA)	17	322	0.018	10	10	0.5882	1	0.858764
LOH: 15q11.1-22.31 (MGA)	NRG1	322	17	0.018	10	10	0.5882	1	0.858764
Gain: 16q11.2-12.2	HD: 10q21.2-23.31 (PTEN)	169	6	0.003	1.8	2	0.3333	1	0.858764
LOH: 9p24.3-11 (PSIP1, CDKN2A)	PTEN	398	22	0.029	15.9	16	0.7273	1	0.859513
CTNNB1	LOH: 9p24.3-11 (PSIP1, CDKN2A)	29	398	0.038	21	21	0.7241	1	0.859513
HD: 10q21.2-23.31 (PTEN)	LOH: 8p (NRG1)	6	344	0.007	3.8	4	0.6667	1	0.859718
LOH: 1p22.1-13.2 (RPL5)	WGD	196	333	0.217	118.9	118	0.602	1	0.859718
Gain: 7q (POT1, KMT2C, BRAF, MET)	KMT2C	330	20	0.022	12	12	0.6	1	0.859718
Gain: 7q (POT1, KMT2C, BRAF, MET)	STAG2	330	20	0.022	12	12	0.6	1	0.859718
Gain: 3q26.2	HD: 13q14.2-31.3 (RB1)	147	11	0.005	2.9	3	0.2727	1	0.859718
Gain: 5p (DROSHA)	ROBO2	357	20	0.024	13	13	0.65	1	0.861834
KEAP1	KMT2C	54	20	0.004	2	2	0.1	1	0.861834
KEAP1	STAG2	54	20	0.004	2	2	0.1	1	0.861834
ERBB2	LOH: 17p13.3-11.2 (TP53)	21	341	0.024	13	13	0.619	1	0.862647
BCORL1	LOH: 19q13.2-13.43	17	260	0.015	8.1	8	0.4706	1	0.863174
CTNNB1	LOH: 13q (FLT3, RB1)	29	325	0.031	17.2	17	0.5862	1	0.863656
BCORL1	Gain: 14q12-21.2 (NKX2-1)	17	196	0.011	6.1	6	0.3529	1	0.863656
HD: 21q11.2-21.1	WGD	8	333	0.009	4.9	5	0.625	1	0.867377
BCORL1	LOH: 9q12-34.3 (BRD3)	17	324	0.018	10	10	0.5882	1	0.867377
LOH: 16q12.2-24.3 (ZFHX3)	SMARCA4	247	34	0.028	15.3	15	0.4412	1	0.867377
Gain: 14q12-21.2 (NKX2-1)	STAG2	196	20	0.013	7.1	7	0.35	1	0.86925
HD: 21q11.2-21.1	LOH: 9p24.3-11 (PSIP1, CDKN2A)	8	398	0.011	5.8	6	0.75	1	0.87029
Gain: 7p (EGFR)	HD: 21q11.2-21.1	334	8	0.009	4.9	5	0.625	1	0.87029
Gain: 7p (EGFR)	LOH: 19q13.2-13.43	334	260	0.288	158.2	157	0.6038	1	0.87029
APC	WGD	25	333	0.028	15.2	15	0.6	1	0.87029
LOH: 13q (FLT3, RB1)	NRG1	325	17	0.018	10.1	10	0.5882	1	0.87029
Gain: 16q11.2-12.2	LOH: 13q (FLT3, RB1)	169	325	0.182	100	99	0.5858	1	0.87029
HD: 17p13.1-11.2	LOH: 19p (KEAP1, STK11, SMARCA4)	13	296	0.013	7	7	0.5385	1	0.87029
Gain: 17q12-25.3 (ERBB2, CDK12)	LOH: 16q12.2-24.3 (ZFHX3)	207	247	0.17	93.1	92	0.4444	1	0.87029
Gain: 5q (PDGFRB, FGFR4, APC)	LOH: 22q11.23-13.31	245	211	0.172	94.2	93	0.4408	1	0.87029
RB1	RBM10	29	38	0.004	2	2	0.069	1	0.87029
ARID1A	Gain: 8q (PABPC1)	22	328	0.024	13.1	13	0.5909	1	0.870744
LOH: 10q11.22-26.3 (NT5C2, PTEN)	NRG1	262	17	0.015	8.1	8	0.4706	1	0.870744
Gain: 8q (PABPC1)	PIK3CA	328	34	0.037	20.3	20	0.5882	1	0.872854
Gain: 16p	LOH: 10q11.22-26.3 (NT5C2, PTEN)	273	262	0.237	130.3	129	0.4924	1	0.87358
APC	Gain: 7p (EGFR)	25	334	0.028	15.2	15	0.6	1	0.875531
Gain: 1q21.1-44 (PDE4DIP)	RB1	364	29	0.035	19.2	19	0.6552	1	0.875931
Gain: 17q12-25.3 (ERBB2, CDK12)	HD: 9q12-21.11	207	5	0.003	1.9	2	0.4	1	0.876766
FAT4	LOH: 13q (FLT3, RB1)	43	325	0.046	25.5	25	0.5814	1	0.87746
Gain: 7p (EGFR)	KMT2C	334	20	0.022	12.2	12	0.6	1	0.880102
Gain: 7p (EGFR)	STAG2	334	20	0.022	12.2	12	0.6	1	0.880102
HD: 9q12-21.11	LOH: 18q (SETBP1, SMAD4)	5	312	0.005	2.8	3	0.6	1	0.880102
CTNNB1	Gain: 14q12-21.2 (NKX2-1)	29	196	0.019	10.4	10	0.3448	1	0.880102
BIRC6	Gain: 16p	33	273	0.03	16.4	16	0.4848	1	0.880119
Gain: 5q (PDGFRB, FGFR4, APC)	MGA	245	30	0.024	13.4	13	0.4333	1	0.881397
LOH: 10q11.22-26.3 (NT5C2, PTEN)	NF1	262	28	0.024	13.4	13	0.4643	1	0.882225
Gain: 16p	HD: 21q11.2-21.1	273	8	0.007	4	4	0.5	1	0.882609
KMT2C	LOH: 6q12-27 (RSPO3, ESR1, ARID1B)	20	281	0.019	10.2	10	0.5	1	0.882609
LOH: 15p11.2	NF1	223	28	0.021	11.4	11	0.3929	1	0.882609
ERBB2	KEAP1	21	54	0.004	2.1	2	0.0952	1	0.882609
Gain: 12q14.3-15	NF1	144	28	0.013	7.3	7	0.25	1	0.885738
LOH: 17p13.3-11.2 (TP53)	MED12	341	18	0.02	11.2	11	0.6111	1	0.888035
Gain: 16q11.2-12.2	LOH: 1p22.1-13.2 (RPL5)	169	196	0.11	60.3	59	0.3491	1	0.888035
Gain: 12q14.3-15	ROBO2	144	20	0.01	5.2	5	0.25	1	0.888035
Gain: 12q14.3-15	STAG2	144	20	0.01	5.2	5	0.25	1	0.888035
Gain: 20q13.13-13.33 (GNAS)	LOH: 9p24.3-11 (PSIP1, CDKN2A)	217	398	0.287	157.3	156	0.7189	1	0.890119
Gain: 16q11.2-12.2	HD: 15q12-22.33 (MGA)	169	10	0.006	3.1	3	0.3	1	0.890119
BIRC6	LOH: 9q12-34.3 (BRD3)	33	324	0.035	19.5	19	0.5758	1	0.892897
LOH: 17p13.3-11.2 (TP53)	NF1	341	28	0.032	17.4	17	0.6071	1	0.894755
CTNNB1	Gain: 7q (POT1, KMT2C, BRAF, MET)	29	330	0.032	17.4	17	0.5862	1	0.895266
Gain: 6p25.3-11.2	STAG2	256	20	0.017	9.3	9	0.45	1	0.895266
LOH: 16q12.2-24.3 (ZFHX3)	MGA	247	30	0.025	13.5	13	0.4333	1	0.895266
BIRC6	Gain: 5p (DROSHA)	33	357	0.039	21.5	21	0.6364	1	0.895995
Gain: 5q (PDGFRB, FGFR4, APC)	NF1	245	28	0.023	12.5	12	0.4286	1	0.899148
ARID1A	Gain: 5p (DROSHA)	22	357	0.026	14.3	14	0.6364	1	0.900179
BIRC6	KRAS	33	72	0.008	4.3	4	0.1212	1	0.902011
LOH: 8p (NRG1)	LRP1B	344	88	0.1	55.1	54	0.6136	1	0.904969
LOH: 8p (NRG1)	NCOR2	344	18	0.021	11.3	11	0.6111	1	0.904969
Gain: 7p (EGFR)	PTEN	334	22	0.024	13.4	13	0.5909	1	0.904969
GNAS	LOH: 19q13.2-13.43	33	260	0.028	15.6	15	0.4545	1	0.904969
Gain: 20q13.13-13.33 (GNAS)	HD: 9q12-21.11	217	5	0.004	2	2	0.4	1	0.904969
KEAP1	KMT2D	54	22	0.004	2.2	2	0.0909	1	0.904969
KEAP1	PTEN	54	22	0.004	2.2	2	0.0909	1	0.904969
BCORL1	BIRC6	17	33	0.002	1	1	0.0588	1	0.904969
BCORL1	GNAS	17	33	0.002	1	1	0.0588	1	0.904969
BIRC6	CDKN2A	33	17	0.002	1	1	0.0588	1	0.904969
Gain: 17q12-25.3 (ERBB2, CDK12)	NF1	207	28	0.019	10.6	10	0.3571	1	0.906484
ARID1A	LOH: 22q11.23-13.31	22	211	0.015	8.5	8	0.3636	1	0.907393
KMT2D	LOH: 3q (MB21D2, PIK3CA, TBL1XR1)	22	261	0.019	10.5	10	0.4545	1	0.907449
LRP1B	PIK3CA	88	34	0.01	5.4	5	0.1471	1	0.908795
LOH: 8p (NRG1)	NF1	344	28	0.032	17.5	17	0.6071	1	0.909545
CDKN2A	WGD	17	333	0.019	10.3	10	0.5882	1	0.909545
LOH: 13q (FLT3, RB1)	NF1	325	28	0.03	16.6	16	0.5714	1	0.909545
HD: 19p13.3-12 (KEAP1, STK11, SMARCA4)	LOH: 18q (SETBP1, SMAD4)	9	312	0.009	5.1	5	0.5556	1	0.909545
HD: 21q11.2-21.1	LOH: 6q12-27 (RSPO3, ESR1, ARID1B)	8	281	0.007	4.1	4	0.5	1	0.909545
HD: 9p24.3-11.2 (PSIP1, CDKN2A)	LOH: 6q12-27 (RSPO3, ESR1, ARID1B)	148	281	0.138	75.8	74	0.5	1	0.909545
Gain: 12q14.3-15	LOH: 10q11.22-26.3 (NT5C2, PTEN)	144	262	0.125	68.7	67	0.4653	1	0.909545
KMT2D	LOH: 10q11.22-26.3 (NT5C2, PTEN)	22	262	0.019	10.5	10	0.4545	1	0.909545
Gain: 6p25.3-11.2	NCOR2	256	18	0.015	8.4	8	0.4444	1	0.909545
HD: 9p24.3-11.2 (PSIP1, CDKN2A)	ROBO2	148	20	0.01	5.4	5	0.25	1	0.909545
HD: 9p24.3-11.2 (PSIP1, CDKN2A)	STAG2	148	20	0.01	5.4	5	0.25	1	0.909545
BCORL1	PIK3CA	17	34	0.002	1.1	1	0.0588	1	0.909545
CDKN2A	PIK3CA	17	34	0.002	1.1	1	0.0588	1	0.909545
NRG1	PIK3CA	17	34	0.002	1.1	1	0.0588	1	0.909545
CTNNB1	KMT2C	29	20	0.002	1.1	1	0.05	1	0.909545
CTNNB1	ROBO2	29	20	0.002	1.1	1	0.05	1	0.909545
RB1	STAG2	29	20	0.002	1.1	1	0.05	1	0.909545
Gain: 14q12-21.2 (NKX2-1)	NCOR2	196	18	0.012	6.4	6	0.3333	1	0.911908
KEAP1	PIK3CA	54	34	0.006	3.3	3	0.0882	1	0.911908
ERBB2	STK11	21	58	0.004	2.2	2	0.0952	1	0.912001
HD: 9p24.3-11.2 (PSIP1, CDKN2A)	LOH: 8p (NRG1)	148	344	0.169	92.7	91	0.6149	1	0.912445
Gain: 12q14.3-15	GNAS	144	33	0.016	8.7	8	0.2424	1	0.912445
HD: 9p24.3-11.2 (PSIP1, CDKN2A)	WGD	148	333	0.164	89.8	88	0.5946	1	0.9127
APC	LOH: 12p13.33-12.1 (ATF7IP)	25	233	0.019	10.6	10	0.4	1	0.912888
CTNNB1	Gain: 7p (EGFR)	29	334	0.032	17.6	17	0.5862	1	0.91312
Gain: 3q26.2	HD: 9p24.3-11.2 (PSIP1, CDKN2A)	147	148	0.072	39.6	38	0.2585	1	0.91312
CTNNB1	Gain: 12q14.3-15	29	144	0.014	7.6	7	0.2414	1	0.91312
KRAS	PIK3CA	72	34	0.008	4.5	4	0.1176	1	0.91312
HD: 15q12-22.33 (MGA)	STK11	10	58	0.002	1.1	1	0.1	1	0.91312
Gain: 8q (PABPC1)	HD: 9q12-21.11	328	5	0.005	3	3	0.6	1	0.913421
Gain: 6p25.3-11.2	HD: 19p13.3-12 (KEAP1, STK11, SMARCA4)	256	9	0.008	4.2	4	0.4444	1	0.913421
Gain: 14q12-21.2 (NKX2-1)	HD: 9p24.3-11.2 (PSIP1, CDKN2A)	196	148	0.096	52.8	51	0.3446	1	0.913421
BIRC6	Gain: 14q12-21.2 (NKX2-1)	33	196	0.021	11.8	11	0.3333	1	0.913421
Gain: 14q12-21.2 (NKX2-1)	GNAS	196	33	0.021	11.8	11	0.3333	1	0.913421
GNAS	LOH: 1p22.1-13.2 (RPL5)	33	196	0.021	11.8	11	0.3333	1	0.913421
Gain: 3q26.2	HD: 21q11.2-21.1	147	8	0.004	2.1	2	0.25	1	0.913421
KRAS	NRG1	72	17	0.004	2.2	2	0.1176	1	0.913421
BIRC6	MED12	33	18	0.002	1.1	1	0.0556	1	0.913421
HD: 9p24.3-11.2 (PSIP1, CDKN2A)	LOH: 22q11.23-13.31	148	211	0.104	56.9	55	0.3716	1	0.913432
LRP1B	SETD2	88	21	0.006	3.4	3	0.1429	1	0.91543
Gain: 16q11.2-12.2	LOH: 18q (SETBP1, SMAD4)	169	312	0.175	96	94	0.5562	1	0.916231
BIRC6	RBM10	33	38	0.004	2.3	2	0.0606	1	0.918166
GNAS	RBM10	33	38	0.004	2.3	2	0.0606	1	0.918166
BCORL1	LOH: 9p24.3-11 (PSIP1, CDKN2A)	17	398	0.022	12.3	12	0.7059	1	0.918236
ERBB2	Gain: 8q (PABPC1)	21	328	0.023	12.5	12	0.5714	1	0.918236
CTNNB1	ERBB2	29	21	0.002	1.1	1	0.0476	1	0.91856
RB1	SETD2	29	21	0.002	1.1	1	0.0476	1	0.91856
APC	LOH: 15q11.1-22.31 (MGA)	25	322	0.027	14.7	14	0.56	1	0.91915
LOH: 18p11.32-11.21	MGA	216	30	0.021	11.8	11	0.3667	1	0.91915
LOH: 9q12-34.3 (BRD3)	STK11	324	58	0.062	34.2	33	0.569	1	0.919665
NCOR2	PIK3CA	18	34	0.002	1.1	1	0.0556	1	0.919846
EGFR	HD: 15q12-22.33 (MGA)	236	10	0.008	4.3	4	0.4	1	0.92184
Gain: 7p (EGFR)	LOH: 1p22.1-13.2 (RPL5)	334	196	0.217	119.2	117	0.5969	1	0.922273
BCORL1	Gain: 12q14.3-15	17	144	0.008	4.5	4	0.2353	1	0.922465
HD: 19p13.3-12 (KEAP1, STK11, SMARCA4)	LOH: 19q13.2-13.43	9	260	0.008	4.3	4	0.4444	1	0.922497
HD: 19p13.3-12 (KEAP1, STK11, SMARCA4)	LOH: 3q (MB21D2, PIK3CA, TBL1XR1)	9	261	0.008	4.3	4	0.4444	1	0.925672
KEAP1	LOH: 16q12.2-24.3 (ZFHX3)	54	247	0.044	24.3	23	0.4259	1	0.925672
Gain: 20q13.13-13.33 (GNAS)	RBM10	217	38	0.027	15	14	0.3684	1	0.925672
ARID1A	STK11	22	58	0.004	2.3	2	0.0909	1	0.925672
PTEN	STK11	22	58	0.004	2.3	2	0.0909	1	0.925672
Gain: 7q (POT1, KMT2C, BRAF, MET)	SETD2	330	21	0.023	12.6	12	0.5714	1	0.926419
HD: 21q11.2-21.1	LOH: 15p11.2	8	223	0.006	3.2	3	0.375	1	0.926834
Gain: 1q21.1-44 (PDE4DIP)	HD: 13q14.2-31.3 (RB1)	364	11	0.013	7.3	7	0.6364	1	0.932032
Gain: 1q21.1-44 (PDE4DIP)	GNAS	364	33	0.04	21.9	21	0.6364	1	0.932271
Gain: 3q26.2	SETD2	147	21	0.01	5.6	5	0.2381	1	0.932271
RBM10	WGD	38	333	0.042	23	22	0.5789	1	0.93284
GNAS	LOH: 12p13.33-12.1 (ATF7IP)	33	233	0.026	14	13	0.3939	1	0.93284
Gain: 5p (DROSHA)	HD: 21q11.2-21.1	357	8	0.009	5.2	5	0.625	1	0.934752
CDKN2A	LOH: 17p13.3-11.2 (TP53)	17	341	0.019	10.6	10	0.5882	1	0.934752
LOH: 10q11.22-26.3 (NT5C2, PTEN)	RBM10	262	38	0.033	18.1	17	0.4474	1	0.934752
APC	HD: 9p24.3-11.2 (PSIP1, CDKN2A)	25	148	0.012	6.7	6	0.24	1	0.934752
KRAS	MED12	72	18	0.004	2.4	2	0.1111	1	0.934752
Gain: 5p (DROSHA)	LOH: 1p22.1-13.2 (RPL5)	357	196	0.232	127.5	125	0.6378	1	0.935025
LOH: 9q12-34.3 (BRD3)	MED12	324	18	0.019	10.6	10	0.5556	1	0.935025
CTNNB1	Gain: 17q12-25.3 (ERBB2, CDK12)	29	207	0.02	10.9	10	0.3448	1	0.935025
BCORL1	Gain: 3q26.2	17	147	0.008	4.6	4	0.2353	1	0.935025
LOH: 16q12.2-24.3 (ZFHX3)	NRG1	247	17	0.014	7.6	7	0.4118	1	0.936678
LOH: 22q11.23-13.31	PIK3CA	211	34	0.024	13.1	12	0.3529	1	0.936678
LOH: 19q13.2-13.43	PIK3CA	260	34	0.029	16.1	15	0.4412	1	0.93799
ERBB2	WGD	21	333	0.023	12.7	12	0.5714	1	0.939211
Gain: 6p25.3-11.2	SETD2	256	21	0.018	9.8	9	0.4286	1	0.939211
ARID1A	Gain: 5q (PDGFRB, FGFR4, APC)	22	245	0.018	9.8	9	0.4091	1	0.939211
HD: 9p24.3-11.2 (PSIP1, CDKN2A)	NRG1	148	17	0.008	4.6	4	0.2353	1	0.939211
HD: 19p13.3-12 (KEAP1, STK11, SMARCA4)	LOH: 13q (FLT3, RB1)	9	325	0.01	5.3	5	0.5556	1	0.939937
KRAS	LOH: 3p (TGFBR2, BAP1, SETD2, CTNNB1, ROBO2)	72	288	0.069	37.8	36	0.5	1	0.939937
BIRC6	Gain: 7p (EGFR)	33	334	0.037	20.1	19	0.5758	1	0.940202
BCORL1	LOH: 18q (SETBP1, SMAD4)	17	312	0.018	9.7	9	0.5294	1	0.940202
CDKN2A	LOH: 18q (SETBP1, SMAD4)	17	312	0.018	9.7	9	0.5294	1	0.940202
Gain: 16p	LOH: 5q11.2-31.2 (APC)	273	231	0.209	114.9	112	0.4848	1	0.940202
Gain: 20q13.13-13.33 (GNAS)	HD: 9p24.3-11.2 (PSIP1, CDKN2A)	217	148	0.107	58.5	56	0.3784	1	0.940202
BCORL1	LOH: 18p11.32-11.21	17	216	0.012	6.7	6	0.3529	1	0.940202
LOH: 18p11.32-11.21	NRG1	216	17	0.012	6.7	6	0.3529	1	0.940202
Gain: 16q11.2-12.2	KMT2D	169	22	0.012	6.8	6	0.2727	1	0.940202
HD: 19p13.3-12 (KEAP1, STK11, SMARCA4)	KRAS	9	72	0.002	1.2	1	0.1111	1	0.940202
LOH: 9p24.3-11 (PSIP1, CDKN2A)	LRP1B	398	88	0.116	63.8	62	0.7045	1	0.941823
FAT4	LOH: 9p24.3-11 (PSIP1, CDKN2A)	43	398	0.057	31.2	30	0.6977	1	0.941823
HD: 9q12-21.11	LOH: 8p (NRG1)	5	344	0.006	3.1	3	0.6	1	0.941823
KEAP1	LOH: 17p13.3-11.2 (TP53)	54	341	0.061	33.5	32	0.5926	1	0.941823
BCORL1	LOH: 8p (NRG1)	17	344	0.019	10.7	10	0.5882	1	0.941823
CDKN2A	LOH: 8p (NRG1)	17	344	0.019	10.7	10	0.5882	1	0.941823
LOH: 12q21.2-24.33 (NCOR2, SETD1B)	LRP1B	244	88	0.071	39.1	37	0.4205	1	0.941823
ARID1A	LOH: 16q12.2-24.3 (ZFHX3)	22	247	0.018	9.9	9	0.4091	1	0.941823
EGFR	HD: 17p13.1-11.2	236	13	0.01	5.6	5	0.3846	1	0.941823
LOH: 18p11.32-11.21	NF1	216	28	0.02	11	10	0.3571	1	0.941823
PIK3CA	TP53	34	196	0.022	12.1	11	0.3235	1	0.941823
ARID1A	Gain: 14q12-21.2 (NKX2-1)	22	196	0.014	7.9	7	0.3182	1	0.941823
KMT2D	LOH: 1p22.1-13.2 (RPL5)	22	196	0.014	7.9	7	0.3182	1	0.941823
PIK3CA	ROBO2	34	20	0.002	1.2	1	0.05	1	0.941823
SMARCA4	STAG2	34	20	0.002	1.2	1	0.05	1	0.941823
LOH: 13q (FLT3, RB1)	LRP1B	325	88	0.095	52.1	50	0.5682	1	0.942598
LOH: 15q11.1-22.31 (MGA)	RBM10	322	38	0.041	22.3	21	0.5526	1	0.942598
FAT4	LOH: 3q (MB21D2, PIK3CA, TBL1XR1)	43	261	0.037	20.4	19	0.4419	1	0.942598
Gain: 17q12-25.3 (ERBB2, CDK12)	HD: 10q21.2-23.31 (PTEN)	207	6	0.004	2.3	2	0.3333	1	0.942598
Gain: 12q14.3-15	HD: 19p13.3-12 (KEAP1, STK11, SMARCA4)	144	9	0.004	2.4	2	0.2222	1	0.942598
Gain: 8q (PABPC1)	MED12	328	18	0.02	10.8	10	0.5556	1	0.943128
Gain: 8q (PABPC1)	NCOR2	328	18	0.02	10.8	10	0.5556	1	0.943128
Gain: 17q12-25.3 (ERBB2, CDK12)	NCOR2	207	18	0.012	6.8	6	0.3333	1	0.943457
KMT2C	LOH: 18p11.32-11.21	20	216	0.014	7.9	7	0.35	1	0.943838
FAT4	Gain: 12q14.3-15	43	144	0.021	11.3	10	0.2326	1	0.943838
ERBB2	GNAS	21	33	0.002	1.3	1	0.0476	1	0.943838
HD: 21q11.2-21.1	LOH: 12p13.33-12.1 (ATF7IP)	8	233	0.006	3.4	3	0.375	1	0.943935
HD: 9p24.3-11.2 (PSIP1, CDKN2A)	LOH: 12q21.2-24.33 (NCOR2, SETD1B)	148	244	0.12	65.8	63	0.4257	1	0.945013
LOH: 12q21.2-24.33 (NCOR2, SETD1B)	STK11	244	58	0.047	25.8	24	0.4138	1	0.945013
Gain: 5p (DROSHA)	LOH: 19q13.2-13.43	357	260	0.308	169.1	166	0.6385	1	0.9463
Gain: 17q12-25.3 (ERBB2, CDK12)	SETD2	207	21	0.014	7.9	7	0.3333	1	0.9463
Gain: 12q14.3-15	MED12	144	18	0.009	4.7	4	0.2222	1	0.9463
LOH: 5q11.2-31.2 (APC)	PIK3CA	231	34	0.026	14.3	13	0.3824	1	0.946485
LOH: 18q (SETBP1, SMAD4)	SETD2	312	21	0.022	11.9	11	0.5238	1	0.947265
HD: 17p13.1-11.2	LOH: 6q12-27 (RSPO3, ESR1, ARID1B)	13	281	0.012	6.7	6	0.4615	1	0.947265
KEAP1	LOH: 10q11.22-26.3 (NT5C2, PTEN)	54	262	0.047	25.8	24	0.4444	1	0.947265
Gain: 5q (PDGFRB, FGFR4, APC)	LRP1B	245	88	0.072	39.3	37	0.4205	1	0.947265
HD: 17p13.1-11.2	TP53	13	196	0.008	4.6	4	0.3077	1	0.947265
HD: 10q21.2-23.31 (PTEN)	LOH: 22q11.23-13.31	6	211	0.004	2.3	2	0.3333	1	0.947326
HD: 9p24.3-11.2 (PSIP1, CDKN2A)	KEAP1	148	54	0.027	14.6	13	0.2407	1	0.947326
HD: 17p13.1-11.2	KEAP1	13	54	0.002	1.3	1	0.0769	1	0.947879
Gain: 16p	STAG2	273	20	0.018	9.9	9	0.45	1	0.947999
Gain: 16p	LOH: 12q21.2-24.33 (NCOR2, SETD1B)	273	244	0.221	121.3	118	0.4836	1	0.948233
LOH: 9q12-34.3 (BRD3)	RBM10	324	38	0.041	22.4	21	0.5526	1	0.94956
KEAP1	WGD	54	333	0.06	32.8	31	0.5741	1	0.950136
LOH: 16q12.2-24.3 (ZFHX3)	LOH: 6q12-27 (RSPO3, ESR1, ARID1B)	247	281	0.23	126.4	123	0.498	1	0.951311
LOH: 18p11.32-11.21	SMARCA4	216	34	0.024	13.4	12	0.3529	1	0.951311
Gain: 17q12-25.3 (ERBB2, CDK12)	STK11	207	58	0.04	21.9	20	0.3448	1	0.951311
Gain: 12q14.3-15	LRP1B	144	88	0.042	23.1	21	0.2386	1	0.951311
APC	CTNNB1	25	29	0.002	1.3	1	0.04	1	0.951311
APC	RB1	25	29	0.002	1.3	1	0.04	1	0.951311
Gain: 7p (EGFR)	MGA	334	30	0.033	18.3	17	0.5667	1	0.951531
Gain: 7p (EGFR)	HD: 19p13.3-12 (KEAP1, STK11, SMARCA4)	334	9	0.01	5.5	5	0.5556	1	0.951531
GNAS	LOH: 15q11.1-22.31 (MGA)	33	322	0.035	19.4	18	0.5455	1	0.951531
Gain: 5q (PDGFRB, FGFR4, APC)	LOH: 3q (MB21D2, PIK3CA, TBL1XR1)	245	261	0.212	116.5	113	0.4612	1	0.951531
LOH: 10q11.22-26.3 (NT5C2, PTEN)	MGA	262	30	0.026	14.3	13	0.4333	1	0.951531
HD: 13q14.2-31.3 (RB1)	LOH: 5q11.2-31.2 (APC)	11	231	0.008	4.6	4	0.3636	1	0.951531
KRAS	LOH: 3q (MB21D2, PIK3CA, TBL1XR1)	72	261	0.062	34.2	32	0.4444	1	0.953304
HD: 21q11.2-21.1	LRP1B	8	88	0.002	1.3	1	0.125	1	0.953304
LOH: 18q (SETBP1, SMAD4)	STK11	312	58	0.06	33	31	0.5345	1	0.953305
BCORL1	LOH: 15p11.2	17	223	0.013	6.9	6	0.3529	1	0.95395
CTNNB1	Gain: 1q21.1-44 (PDE4DIP)	29	364	0.035	19.2	18	0.6207	1	0.954442
MED12	WGD	18	333	0.02	10.9	10	0.5556	1	0.954442
APC	LOH: 18q (SETBP1, SMAD4)	25	312	0.026	14.2	13	0.52	1	0.954442
Gain: 16p	LOH: 1p22.1-13.2 (RPL5)	273	196	0.178	97.5	94	0.4796	1	0.954442
HD: 13q14.2-31.3 (RB1)	LOH: 12p13.33-12.1 (ATF7IP)	11	233	0.009	4.7	4	0.3636	1	0.954442
Gain: 20q13.13-13.33 (GNAS)	HD: 10q21.2-23.31 (PTEN)	217	6	0.004	2.4	2	0.3333	1	0.954442
HD: 19p13.3-12 (KEAP1, STK11, SMARCA4)	LOH: 18p11.32-11.21	9	216	0.006	3.5	3	0.3333	1	0.954442
LOH: 1p22.1-13.2 (RPL5)	LRP1B	196	88	0.057	31.4	29	0.3295	1	0.954442
HD: 9p24.3-11.2 (PSIP1, CDKN2A)	MED12	148	18	0.009	4.9	4	0.2222	1	0.954442
KRAS	RB1	72	29	0.007	3.8	3	0.1034	1	0.954442
KMT2D	PIK3CA	22	34	0.002	1.4	1	0.0455	1	0.95517
HD: 17p13.1-11.2	LOH: 12q21.2-24.33 (NCOR2, SETD1B)	13	244	0.011	5.8	5	0.3846	1	0.955284
LOH: 17p13.3-11.2 (TP53)	SETD2	341	21	0.024	13	12	0.5714	1	0.955372
Gain: 7p (EGFR)	MED12	334	18	0.02	11	10	0.5556	1	0.955787
KRAS	STAG2	72	20	0.005	2.6	2	0.1	1	0.955787
KMT2D	LOH: 9p24.3-11 (PSIP1, CDKN2A)	22	398	0.029	15.9	15	0.6818	1	0.956138
Gain: 20q13.13-13.33 (GNAS)	LOH: 1p22.1-13.2 (RPL5)	217	196	0.141	77.5	74	0.3776	1	0.956138
FAT4	PIK3CA	43	34	0.005	2.7	2	0.0588	1	0.957562
Gain: 16p	RB1	273	29	0.026	14.4	13	0.4483	1	0.958222
Gain: 5q (PDGFRB, FGFR4, APC)	NCOR2	245	18	0.015	8	7	0.3889	1	0.958222
KMT2C	RBM10	20	38	0.003	1.4	1	0.05	1	0.958222
GNAS	LOH: 13q (FLT3, RB1)	33	325	0.036	19.5	18	0.5455	1	0.960031
Gain: 14q12-21.2 (NKX2-1)	LOH: 19p (KEAP1, STK11, SMARCA4)	196	296	0.192	105.7	102	0.5204	1	0.960031
EGFR	LOH: 3p (TGFBR2, BAP1, SETD2, CTNNB1, ROBO2)	236	288	0.226	123.8	120	0.5085	1	0.960031
HD: 21q11.2-21.1	LOH: 12q21.2-24.33 (NCOR2, SETD1B)	8	244	0.006	3.6	3	0.375	1	0.960031
LOH: 15p11.2	ROBO2	223	20	0.015	8.1	7	0.35	1	0.960031
Gain: 16q11.2-12.2	PIK3CA	169	34	0.019	10.5	9	0.2647	1	0.960031
Gain: 16q11.2-12.2	SMARCA4	169	34	0.019	10.5	9	0.2647	1	0.960031
Gain: 16p	LOH: 12p13.33-12.1 (ATF7IP)	273	233	0.211	115.9	112	0.4807	1	0.961805
FAT4	MED12	43	18	0.003	1.4	1	0.0556	1	0.9622
HD: 19p13.3-12 (KEAP1, STK11, SMARCA4)	LOH: 17p13.3-11.2 (TP53)	9	341	0.01	5.6	5	0.5556	1	0.964852
Gain: 7q (POT1, KMT2C, BRAF, MET)	LOH: 6q12-27 (RSPO3, ESR1, ARID1B)	330	281	0.308	168.9	165	0.5872	1	0.96531
LOH: 8p (NRG1)	SETD2	344	21	0.024	13.2	12	0.5714	1	0.96531
LOH: 1p22.1-13.2 (RPL5)	STAG2	196	20	0.013	7.1	6	0.3	1	0.96531
Gain: 1q21.1-44 (PDE4DIP)	LOH: 12q21.2-24.33 (NCOR2, SETD1B)	364	244	0.295	161.8	158	0.6475	1	0.966905
Gain: 7q (POT1, KMT2C, BRAF, MET)	LOH: 22q11.23-13.31	330	211	0.231	126.8	123	0.5829	1	0.966905
HD: 19p13.3-12 (KEAP1, STK11, SMARCA4)	LOH: 15p11.2	9	223	0.007	3.7	3	0.3333	1	0.966905
Gain: 7p (EGFR)	ROBO2	334	20	0.022	12.2	11	0.55	1	0.968296
CDKN2A	LOH: 13q (FLT3, RB1)	17	325	0.018	10.1	9	0.5294	1	0.96905
RBM10	SETD2	38	21	0.003	1.5	1	0.0476	1	0.96905
Gain: 12q14.3-15	TP53	144	196	0.094	51.4	48	0.3333	1	0.969155
Gain: 7p (EGFR)	SMARCA4	334	34	0.038	20.7	19	0.5588	1	0.969264
LOH: 18p11.32-11.21	SETD2	216	21	0.015	8.3	7	0.3333	1	0.969264
ARID1A	Gain: 17q12-25.3 (ERBB2, CDK12)	22	207	0.015	8.3	7	0.3182	1	0.969264
Gain: 17q12-25.3 (ERBB2, CDK12)	PTEN	207	22	0.015	8.3	7	0.3182	1	0.969264
CDKN2A	Gain: 14q12-21.2 (NKX2-1)	17	196	0.011	6.1	5	0.2941	1	0.969264
BCORL1	LRP1B	17	88	0.005	2.7	2	0.1176	1	0.969264
Gain: 7p (EGFR)	LOH: 19p (KEAP1, STK11, SMARCA4)	334	296	0.328	180.1	176	0.5946	1	0.970414
Gain: 7q (POT1, KMT2C, BRAF, MET)	RBM10	330	38	0.042	22.8	21	0.5526	1	0.971304
Gain: 3q26.2	HD: 9q12-21.11	147	5	0.002	1.3	1	0.2	1	0.971666
CDKN2A	Gain: 5p (DROSHA)	17	357	0.02	11.1	10	0.5882	1	0.971682
Gain: 7p (EGFR)	HD: 17p13.1-11.2	334	13	0.014	7.9	7	0.5385	1	0.972477
Gain: 12q14.3-15	LOH: 6q12-27 (RSPO3, ESR1, ARID1B)	144	281	0.134	73.7	70	0.4861	1	0.972477
HD: 19p13.3-12 (KEAP1, STK11, SMARCA4)	LOH: 3p (TGFBR2, BAP1, SETD2, CTNNB1, ROBO2)	9	288	0.009	4.7	4	0.4444	1	0.972477
BCORL1	LOH: 5q11.2-31.2 (APC)	17	231	0.013	7.2	6	0.3529	1	0.972477
HD: 9p24.3-11.2 (PSIP1, CDKN2A)	HD: 9q12-21.11	148	5	0.002	1.3	1	0.2	1	0.972477
KRAS	LOH: 22q11.23-13.31	72	211	0.05	27.7	25	0.3472	1	0.972494
Gain: 5q (PDGFRB, FGFR4, APC)	RBM10	245	38	0.031	17	15	0.3947	1	0.974553
ARID1A	LOH: 19q13.2-13.43	22	260	0.019	10.4	9	0.4091	1	0.975305
Gain: 5q (PDGFRB, FGFR4, APC)	SETD2	245	21	0.017	9.4	8	0.381	1	0.975305
LOH: 19q13.2-13.43	RBM10	260	38	0.033	18	16	0.4211	1	0.976012
LOH: 18p11.32-11.21	RBM10	216	38	0.027	15	13	0.3421	1	0.976012
ARID1A	RBM10	22	38	0.003	1.5	1	0.0455	1	0.976012
KMT2D	RBM10	22	38	0.003	1.5	1	0.0455	1	0.976012
HD: 13q14.2-31.3 (RB1)	LOH: 12q21.2-24.33 (NCOR2, SETD1B)	11	244	0.009	4.9	4	0.3636	1	0.976577
CTNNB1	RB1	29	29	0.003	1.5	1	0.0345	1	0.976577
BCORL1	LOH: 12p13.33-12.1 (ATF7IP)	17	233	0.013	7.2	6	0.3529	1	0.9772
CTNNB1	LOH: 19q13.2-13.43	29	260	0.025	13.7	12	0.4138	1	0.977421
LOH: 9q12-34.3 (BRD3)	SETD2	324	21	0.023	12.4	11	0.5238	1	0.977624
Gain: 16q11.2-12.2	LOH: 12q21.2-24.33 (NCOR2, SETD1B)	169	244	0.137	75.1	71	0.4201	1	0.977624
EGFR	PTEN	236	22	0.017	9.5	8	0.3636	1	0.977624
HD: 10q21.2-23.31 (PTEN)	LOH: 12p13.33-12.1 (ATF7IP)	6	233	0.005	2.5	2	0.3333	1	0.977624
APC	PIK3CA	25	34	0.003	1.5	1	0.04	1	0.977624
HD: 21q11.2-21.1	LOH: 15q11.1-22.31 (MGA)	8	322	0.009	4.7	4	0.5	1	0.978693
FAT4	Gain: 7p (EGFR)	43	334	0.048	26.2	24	0.5581	1	0.978804
HD: 19p13.3-12 (KEAP1, STK11, SMARCA4)	LOH: 5q11.2-31.2 (APC)	9	231	0.007	3.8	3	0.3333	1	0.978804
Gain: 8q (PABPC1)	NF1	328	28	0.03	16.7	15	0.5357	1	0.979188
HD: 10q21.2-23.31 (PTEN)	LOH: 13q (FLT3, RB1)	6	325	0.006	3.6	3	0.5	1	0.979188
Gain: 16p	TP53	273	196	0.178	97.5	93	0.4745	1	0.979188
Gain: 16p	HD: 9q12-21.11	273	5	0.005	2.5	2	0.4	1	0.979188
Gain: 6p25.3-11.2	HD: 17p13.1-11.2	256	13	0.011	6.1	5	0.3846	1	0.979188
Gain: 6p25.3-11.2	HD: 21q11.2-21.1	256	8	0.007	3.7	3	0.375	1	0.979188
EGFR	HD: 10q21.2-23.31 (PTEN)	236	6	0.005	2.6	2	0.3333	1	0.979188
APC	LOH: 22q11.23-13.31	25	211	0.018	9.6	8	0.32	1	0.979188
KMT2D	KRAS	22	72	0.005	2.9	2	0.0909	1	0.979188
KRAS	PTEN	72	22	0.005	2.9	2	0.0909	1	0.979188
BCORL1	EGFR	17	236	0.013	7.3	6	0.3529	1	0.98207
Gain: 12q14.3-15	KMT2C	144	20	0.01	5.2	4	0.2	1	0.98207
HD: 13q14.2-31.3 (RB1)	LOH: 1p22.1-13.2 (RPL5)	11	196	0.007	3.9	3	0.2727	1	0.982539
Gain: 16q11.2-12.2	HD: 17p13.1-11.2	169	13	0.007	4	3	0.2308	1	0.983886
Gain: 8q (PABPC1)	KRAS	328	72	0.078	43	40	0.5556	1	0.984173
Gain: 8q (PABPC1)	HD: 10q21.2-23.31 (PTEN)	328	6	0.007	3.6	3	0.5	1	0.984364
Gain: 1q21.1-44 (PDE4DIP)	LOH: 13q (FLT3, RB1)	364	325	0.393	215.5	211	0.6492	1	0.985069
Gain: 16q11.2-12.2	HD: 19p13.3-12 (KEAP1, STK11, SMARCA4)	169	9	0.005	2.8	2	0.2222	1	0.985069
APC	LOH: 8p (NRG1)	25	344	0.029	15.7	14	0.56	1	0.985703
KEAP1	LOH: 15q11.1-22.31 (MGA)	54	322	0.058	31.7	29	0.537	1	0.986163
LOH: 9q12-34.3 (BRD3)	PIK3CA	324	34	0.037	20.1	18	0.5294	1	0.986163
SETD2	TP53	21	196	0.014	7.5	6	0.2857	1	0.986163
Gain: 8q (PABPC1)	HD: 21q11.2-21.1	328	8	0.009	4.8	4	0.5	1	0.987017
LOH: 12q21.2-24.33 (NCOR2, SETD1B)	SMARCA4	244	34	0.028	15.1	13	0.3824	1	0.987017
BIRC6	Gain: 20q13.13-13.33 (GNAS)	33	217	0.024	13	11	0.3333	1	0.987017
[truncated: 394 more rows]

## Sheet: TS4 All LUAD event NSD vs SD pr
Table S4: All LUAD NSD vs SD event trajectory preferences
Event	log2(OR) for enrichment in SD	FDR	OR for enrichment in SD	OR for enrichment in NSD
EGFR	-6.47453	2.15e-54	0.011245	88.9259
Gain: 16q11.2-12.2	-3.42603	1.09e-20	0.093038	10.7483
Gain: 16p	-2.85457	4.12e-23	0.138257	7.23289
Gain: 7p (EGFR)	-2.10447	3.85e-14	0.232537	4.30039
RBM10	-1.63178	0.020392	0.322691	3.09894
Gain: 7q (POT1, KMT2C, BRAF, MET)	-1.32734	3.3e-06	0.398503	2.50939
Gain: 5q (PDGFRB, FGFR4, APC)	-1.24635	2.16e-05	0.421513	2.37241
HD: 9q12-21.11	-1.13535	0.730902	0.455225	2.19671
Gain: 5p (DROSHA)	-1.1201	0.000117	0.460063	2.17362
Gain: 20q13.13-13.33 (GNAS)	-0.99756	0.00088	0.500848	1.99661
CTNNB1	-0.81823	0.310592	0.567138	1.76324
HD: 9p24.3-11.2 (PSIP1, CDKN2A)	-0.75005	0.036726	0.594584	1.68185
LOH: 15p11.2	-0.66991	0.033767	0.628544	1.59098
Gain: 14q12-21.2 (NKX2-1)	-0.64697	0.042443	0.638622	1.56587
PIK3CA	-0.6379	0.431197	0.642648	1.55606
LOH: 8p (NRG1)	-0.62166	0.04425	0.649921	1.53865
LOH: 18p11.32-11.21	-0.62098	0.044289	0.650228	1.53792
LOH: 13q (FLT3, RB1)	-0.57185	0.05423	0.672756	1.48642
LOH: 15q11.1-22.31 (MGA)	-0.3458	0.293005	0.786873	1.27085
Gain: 12q14.3-15	-0.3358	0.384685	0.792347	1.26207
LOH: 12q21.2-24.33 (NCOR2, SETD1B)	-0.33573	0.293005	0.792385	1.26201
LOH: 16q12.2-24.3 (ZFHX3)	-0.30686	0.313882	0.808397	1.23701
Gain: 17q12-25.3 (ERBB2, CDK12)	-0.28613	0.384685	0.820101	1.21936
LOH: 9p24.3-11 (PSIP1, CDKN2A)	-0.23722	0.50397	0.848376	1.17872
LOH: 12p13.33-12.1 (ATF7IP)	-0.21891	0.498948	0.859213	1.16386
LOH: 18q (SETBP1, SMAD4)	-0.14865	0.662368	0.902097	1.10853
Gain: 6p25.3-11.2	-0.06487	0.87023	0.956033	1.04599
LOH: 10q11.22-26.3 (NT5C2, PTEN)	-0.05664	0.87023	0.961503	1.04004
LOH: 17p13.3-11.2 (TP53)	0.010095	1	1.00702	0.993027
Gain: 8q (PABPC1)	0.054962	0.87023	1.03883	0.96262
LOH: 22q11.23-13.31	0.183586	0.603131	1.1357	0.880512
HD: 17p13.1-11.2	0.198101	0.822538	1.14719	0.871697
HD: 15q12-22.33 (MGA)	0.291697	0.80283	1.22408	0.816941
LOH: 19q13.2-13.43	0.314562	0.313882	1.24363	0.804095
LOH: 1p22.1-13.2 (RPL5)	0.33945	0.30903	1.26527	0.790343
LOH: 9q12-34.3 (BRD3)	0.344142	0.293005	1.2694	0.787777
LOH: 3q (MB21D2, PIK3CA, TBL1XR1)	0.377064	0.247965	1.2987	0.770003
Gain: 3q26.2	0.414901	0.248032	1.33321	0.750071
Gain: 1q21.1-44 (PDE4DIP)	0.419478	0.227554	1.33744	0.747695
TP53	0.469391	0.16096	1.38453	0.722269
HD: 19p13.3-12 (KEAP1, STK11, SMARCA4)	0.558423	0.791984	1.47266	0.679044
HD: 13q14.2-31.3 (RB1)	0.620676	0.60501	1.5376	0.650366
RB1	0.816492	0.251912	1.76112	0.567821
LOH: 5q11.2-31.2 (APC)	0.884414	0.002609	1.84601	0.541708
STAG2	0.905185	0.310592	1.87278	0.533964
PTEN	0.908851	0.261896	1.87755	0.532609
LOH: 6q12-27 (RSPO3, ESR1, ARID1B)	1.12646	8.08e-05	2.18322	0.458038
LOH: 3p (TGFBR2, BAP1, SETD2, CTNNB1, ROBO2)	1.20586	2.4e-05	2.30674	0.433512
MED12	1.23475	0.143888	2.35341	0.424915
KMT2D	1.46242	0.044289	2.75571	0.362883
ERBB2	1.51299	0.05423	2.85401	0.350385
KMT2C	1.51299	0.05423	2.85401	0.350385
HD: 21q11.2-21.1	1.63097	0.229102	3.09721	0.322871
SETD2	1.63617	0.038656	3.1084	0.321709
BIRC6	1.7127	0.005057	3.27774	0.305088
ARID1A	1.75085	0.016192	3.36558	0.297126
MGA	1.76008	0.004453	3.38716	0.295232
APC	1.78547	0.011549	3.4473	0.290082
BCORL1	1.80233	0.038656	3.48782	0.286712
HD: 10q21.2-23.31 (PTEN)	1.89004	0.285863	3.70646	0.269799
LOH: 19p (KEAP1, STK11, SMARCA4)	2.02299	1.08e-12	4.06425	0.246048
GNAS	2.20989	0.000175	4.62641	0.21615
FAT4	2.32417	1.08e-05	5.00776	0.19969
NCOR2	2.32537	0.004898	5.01193	0.199524
ROBO2	2.44008	0.002617	5.42672	0.184273
LRP1B	2.55795	4.84e-12	5.88868	0.169817
SMARCA4	2.74158	4.43e-06	6.68802	0.149521
CDKN2A	3.18422	0.000277	9.0896	0.110016
NRG1	3.18422	0.000277	9.0896	0.110016
NF1	3.55514	4.79e-07	11.7545	0.085074
KRAS	4.53708	1.32e-22	23.2165	0.043073
KEAP1	4.80192	7.96e-18	27.8947	0.035849
STK11	7.11708	7.08e-25	138.821	0.007204

## Sheet: TS5 SBS4-neg NS-LUAD event NSD 
Table S5: SBS4-negative NS-LUAD NSD vs SD event trajectory preferences
Event	log2(OR) for enrichment in SD	FDR	OR for enrichment in SD	OR for enrichment in NSD
HD: 9q12-21.11	-∞	1	0	∞
HD: 15q12-22.33 (MGA)	-∞	0.762022	0	∞
LRP1B	-∞	0.137129	0	∞
RBM10	-∞	0.023874	0	∞
EGFR	-∞	1.49e-26	0	∞
ROBO2	-∞	1	0	∞
Gain: 16q11.2-12.2	-4.00479	6.72e-10	0.062293	16.0532
Gain: 16p	-3.45021	2.84e-13	0.091492	10.9299
Gain: 7p (EGFR)	-2.84543	1.31e-10	0.139136	7.18722
Gain: 7q (POT1, KMT2C, BRAF, MET)	-2.20399	7.4e-07	0.217036	4.60752
Gain: 5p (DROSHA)	-1.83633	4.73e-05	0.280033	3.57101
Gain: 20q13.13-13.33 (GNAS)	-1.79888	0.00078	0.287397	3.47951
Gain: 5q (PDGFRB, FGFR4, APC)	-1.39901	0.007184	0.37919	2.6372
LOH: 15p11.2	-1.1367	0.034396	0.4548	2.19877
LOH: 16q12.2-24.3 (ZFHX3)	-1.114	0.034396	0.46201	2.16446
Gain: 14q12-21.2 (NKX2-1)	-1.00707	0.097141	0.497555	2.00983
Gain: 8q (PABPC1)	-0.97593	0.049015	0.508414	1.9669
LOH: 18p11.32-11.21	-0.96984	0.085448	0.510562	1.95863
Gain: 17q12-25.3 (ERBB2, CDK12)	-0.92282	0.131393	0.527476	1.89582
LOH: 22q11.23-13.31	-0.89236	0.153288	0.538731	1.85621
LOH: 13q (FLT3, RB1)	-0.87743	0.085448	0.544336	1.8371
LOH: 8p (NRG1)	-0.86443	0.097141	0.549263	1.82062
LOH: 17p13.3-11.2 (TP53)	-0.74595	0.173581	0.596273	1.67708
Gain: 6p25.3-11.2	-0.73294	0.174498	0.601678	1.66202
LOH: 15q11.1-22.31 (MGA)	-0.69044	0.210198	0.619666	1.61377
LOH: 18q (SETBP1, SMAD4)	-0.66947	0.210198	0.628739	1.59048
Gain: 12q14.3-15	-0.62	0.357154	0.650671	1.53687
LOH: 19q13.2-13.43	-0.61721	0.239251	0.651931	1.53391
PIK3CA	-0.5889	0.934789	0.664848	1.5041
Gain: 1q21.1-44 (PDE4DIP)	-0.5737	0.280016	0.671889	1.48834
TP53	-0.5512	0.449667	0.682454	1.4653
KMT2C	-0.49787	1	0.708153	1.41212
KMT2D	-0.49787	1	0.708153	1.41212
LOH: 12q21.2-24.33 (NCOR2, SETD1B)	-0.40909	0.486289	0.753097	1.32785
LOH: 12p13.33-12.1 (ATF7IP)	-0.39543	0.486289	0.760261	1.31534
LOH: 9p24.3-11 (PSIP1, CDKN2A)	-0.27511	0.708948	0.826389	1.21008
CTNNB1	-0.19412	1	0.874105	1.14403
Gain: 3q26.2	-0.10385	1	0.930546	1.07464
LOH: 9q12-34.3 (BRD3)	-0.08127	1	0.945225	1.05795
HD: 9p24.3-11.2 (PSIP1, CDKN2A)	-0.06999	1	0.952643	1.04971
LOH: 3q (MB21D2, PIK3CA, TBL1XR1)	-0.06198	1	0.957948	1.0439
HD: 13q14.2-31.3 (RB1)	-0.0045	1	0.996883	1.00313
LOH: 1p22.1-13.2 (RPL5)	0.033103	1	1.02321	0.977316
LOH: 10q11.22-26.3 (NT5C2, PTEN)	0.044971	1	1.03166	0.969309
MED12	0.3256	0.836639	1.25318	0.797966
MGA	0.3256	0.836639	1.25318	0.797966
RB1	0.330293	0.880865	1.25727	0.795375
LOH: 5q11.2-31.2 (APC)	0.587474	0.275029	1.50261	0.665507
STAG2	0.601698	0.614095	1.5175	0.658978
LOH: 19p (KEAP1, STK11, SMARCA4)	0.620264	0.239251	1.53716	0.650552
FAT4	0.757762	0.582619	1.69087	0.591413
PTEN	0.757762	0.582619	1.69087	0.591413
BIRC6	0.897026	0.449667	1.86222	0.536992
LOH: 3p (TGFBR2, BAP1, SETD2, CTNNB1, ROBO2)	0.997432	0.049015	1.99644	0.500891
HD: 19p13.3-12 (KEAP1, STK11, SMARCA4)	1.01502	0.486289	2.02093	0.494821
LOH: 6q12-27 (RSPO3, ESR1, ARID1B)	1.12401	0.029516	2.17951	0.458818
HD: 10q21.2-23.31 (PTEN)	1.32644	0.582619	2.50783	0.398752
HD: 17p13.1-11.2	1.34006	0.418539	2.53161	0.395005
ARID1A	1.36844	0.239251	2.58191	0.387311
GNAS	1.36844	0.239251	2.58191	0.387311
NCOR2	1.62055	0.239251	3.07493	0.32521
APC	1.71275	0.131505	3.27785	0.305078
HD: 21q11.2-21.1	1.75787	0.325576	3.38197	0.295685
SMARCA4	1.94554	0.209151	3.85182	0.259618
CDKN2A	2.34464	0.239251	5.07933	0.196876
BCORL1	2.42087	0.03224	5.35494	0.186743
SETD2	2.46133	0.01042	5.50723	0.18158
ERBB2	2.46133	0.01042	5.50723	0.18158
NF1	3.14396	0.023651	8.83948	0.113129
NRG1	3.34432	0.173581	10.1564	0.09846
KEAP1	3.38611	0.034396	10.4549	0.095649
KRAS	5.0056	2.84e-13	32.1244	0.031129
STK11	∞	0.000926	∞	0

## Sheet: TS6 SBS4-pos S-LUAD event NSD v
Table S6: SBS4-positive S-LUAD NSD vs SD event trajectory preferences
Event	log2(OR) for enrichment in SD	FDR	OR for enrichment in SD	OR for enrichment in NSD			∞
Gain: 1q21.1-44 (PDE4DIP)	-∞	0.854532	0	∞
Gain: 5p (DROSHA)	-∞	0.209135	0	∞
EGFR	-3.86005	0.078911	0.068866	14.5209
Gain: 16q11.2-12.2	-3.70453	0.029475	0.076706	13.0369
HD: 9q12-21.11	-3.39722	0.854532	0.094915	10.5358
CTNNB1	-2.9508	0.666312	0.129337	7.73176
Gain: 14q12-21.2 (NKX2-1)	-2.45206	0.209135	0.18275	5.47196
RBM10	-2.20518	0.803822	0.216858	4.61132
PIK3CA	-2.20518	0.803822	0.216858	4.61132
HD: 17p13.1-11.2	-1.82382	0.854532	0.282471	3.54018
LOH: 17p13.3-11.2 (TP53)	-1.74349	0.980202	0.298646	3.34845
Gain: 5q (PDGFRB, FGFR4, APC)	-1.67712	0.803822	0.312705	3.1979
Gain: 20q13.13-13.33 (GNAS)	-1.67712	0.803822	0.312705	3.1979
HD: 13q14.2-31.3 (RB1)	-1.40288	0.854532	0.378174	2.64428
Gain: 16p	-1.36123	0.854532	0.389251	2.56903
Gain: 17q12-25.3 (ERBB2, CDK12)	-1.29532	0.854532	0.407447	2.45431
LOH: 6q12-27 (RSPO3, ESR1, ARID1B)	-1.27633	0.854532	0.412844	2.42222
TP53	-1.27518	0.854532	0.413174	2.42029
LOH: 22q11.23-13.31	-1.17145	0.854532	0.443974	2.25238
Gain: 6p25.3-11.2	-1.17145	0.854532	0.443974	2.25238
Gain: 12q14.3-15	-1.15914	0.854532	0.447781	2.23324
MGA	-1.14312	0.854532	0.45278	2.20858
LOH: 12q21.2-24.33 (NCOR2, SETD1B)	-1.13746	0.854532	0.45456	2.19993
LOH: 9q12-34.3 (BRD3)	-1.10312	1	0.465508	2.14819
LOH: 5q11.2-31.2 (APC)	-1.06728	0.854532	0.477217	2.09548
Gain: 7q (POT1, KMT2C, BRAF, MET)	-1.06728	0.854532	0.477217	2.09548
HD: 9p24.3-11.2 (PSIP1, CDKN2A)	-1.04168	0.854532	0.485761	2.05863
RB1	-1.00415	0.854532	0.498562	2.00577
NRG1	-1.00415	0.854532	0.498562	2.00577
LOH: 10q11.22-26.3 (NT5C2, PTEN)	-0.8782	1	0.544044	1.83809
Gain: 7p (EGFR)	-0.8782	1	0.544044	1.83809
ROBO2	-0.86577	1	0.548755	1.82231
LOH: 15q11.1-22.31 (MGA)	-0.74804	1	0.595412	1.67951
LOH: 16q12.2-24.3 (ZFHX3)	-0.67186	1	0.627698	1.59312
LOH: 3q (MB21D2, PIK3CA, TBL1XR1)	-0.46411	1	0.724916	1.37947
PTEN	-0.36131	1	0.778459	1.28459
LOH: 15p11.2	-0.34074	1	0.789636	1.26641
LOH: 13q (FLT3, RB1)	-0.25275	1	0.839293	1.19148
LOH: 9p24.3-11 (PSIP1, CDKN2A)	-0.11036	1	0.92636	1.07949
Gain: 3q26.2	-0.07653	1	0.948335	1.05448
LOH: 12p13.33-12.1 (ATF7IP)	-0.07578	1	0.948828	1.05393
Gain: 8q (PABPC1)	-0.04688	1	0.968031	1.03303
KMT2C	-0.01424	1	0.99018	1.00992
SMARCA4	0.069861	1	1.04961	0.95273
LOH: 18p11.32-11.21	0.090419	1	1.06468	0.93925
KMT2D	0.136455	1	1.0992	0.909752
LRP1B	0.183518	1	1.13565	0.880553
FAT4	0.232208	1	1.17463	0.851331
LOH: 3p (TGFBR2, BAP1, SETD2, CTNNB1, ROBO2)	0.308623	1	1.23853	0.807412
LOH: 8p (NRG1)	0.394805	1	1.31476	0.760592
LOH: 18q (SETBP1, SMAD4)	0.504349	1	1.41848	0.704978
BIRC6	0.639254	1	1.55752	0.642045
NF1	0.848917	1	1.80115	0.555201
GNAS	0.946238	1	1.92684	0.518984
KEAP1	1.27633	0.854532	2.42222	0.412844
LOH: 19q13.2-13.43	1.40213	0.854532	2.64292	0.37837
LOH: 1p22.1-13.2 (RPL5)	1.606	0.854532	3.04406	0.328508
KRAS	2.36604	0.854532	5.15523	0.193978
LOH: 19p (KEAP1, STK11, SMARCA4)	2.65719	0.209135	6.30804	0.158528
HD: 10q21.2-23.31 (PTEN)	∞	1	∞	0
HD: 15q12-22.33 (MGA)	∞	1	∞	0
HD: 19p13.3-12 (KEAP1, STK11, SMARCA4)	∞	1	∞	0
HD: 21q11.2-21.1	∞	1	∞	0
STK11	∞	0.159362	∞	0
ARID1A	∞	1	∞	0
SETD2	∞	1	∞	0
ERBB2	∞	1	∞	0
MED12	∞	1	∞	0
STAG2	∞	1	∞	0
NCOR2	∞	1	∞	0
BCORL1	∞	1	∞	0
CDKN2A	∞	1	∞	0
APC	∞	1	∞	0

## Sheet: TS7 event NSD-Loss vs NSD-Gain 
Table S7: NSD-Loss vs NSD-Gain event trajectory preferences
Event	log2(OR) for enrichment in SD	FDR	OR for enrichment in SD	OR for enrichment in NSD
HD: 10q21.2-23.31 (PTEN)	-∞	0.662401	0	∞
HD: 21q11.2-21.1	-∞	0.442635	0	∞
STAG2	-3.13828	0.064587	0.113575	8.80477
KMT2C	-2.75971	0.151045	0.147654	6.77258
NCOR2	-1.92923	0.547141	0.262569	3.80852
LOH: 13q (FLT3, RB1)	-1.86534	7.68e-07	0.274458	3.64355
LOH: 19q13.2-13.43	-1.72735	1.78e-06	0.302006	3.31119
LOH: 19p (KEAP1, STK11, SMARCA4)	-1.6015	7.62e-06	0.329534	3.03459
LOH: 3p (TGFBR2, BAP1, SETD2, CTNNB1, ROBO2)	-1.5911	7.12e-06	0.331919	3.01278
LOH: 12q21.2-24.33 (NCOR2, SETD1B)	-1.46941	3.77e-05	0.36113	2.76909
EGFR	-1.41998	0.000147	0.373716	2.67583
LOH: 12p13.33-12.1 (ATF7IP)	-1.32219	0.000191	0.399927	2.50046
LOH: 3q (MB21D2, PIK3CA, TBL1XR1)	-1.17119	0.001053	0.444056	2.25197
LOH: 8p (NRG1)	-1.12438	0.003415	0.458699	2.18008
LOH: 9q12-34.3 (BRD3)	-1.02617	0.005488	0.491014	2.0366
LOH: 15p11.2	-0.97133	0.007921	0.510037	1.96064
FAT4	-0.93854	0.547141	0.521759	1.91659
BIRC6	-0.93854	0.547141	0.521759	1.91659
LOH: 17p13.3-11.2 (TP53)	-0.76632	0.054799	0.587914	1.70093
MGA	-0.7382	0.70991	0.599487	1.66809
LOH: 18q (SETBP1, SMAD4)	-0.68891	0.080901	0.620324	1.61206
TP53	-0.68486	0.098409	0.622067	1.60754
LOH: 10q11.22-26.3 (NT5C2, PTEN)	-0.67728	0.08136	0.625343	1.59912
LOH: 18p11.32-11.21	-0.6111	0.122431	0.654698	1.52742
HD: 19p13.3-12 (KEAP1, STK11, SMARCA4)	-0.5011	1	0.706568	1.41529
ROBO2	-0.5011	1	0.706568	1.41529
LOH: 9p24.3-11 (PSIP1, CDKN2A)	-0.45176	0.433906	0.731151	1.36771
LOH: 22q11.23-13.31	-0.41499	0.433906	0.750026	1.33329
LOH: 16q12.2-24.3 (ZFHX3)	-0.38837	0.44083	0.763992	1.30892
LOH: 1p22.1-13.2 (RPL5)	-0.3794	0.45353	0.768759	1.3008
LOH: 15q11.1-22.31 (MGA)	-0.35176	0.474316	0.783628	1.27612
LRP1B	-0.27718	0.830904	0.825203	1.21182
APC	-0.23784	1	0.848013	1.17923
RB1	-0.10741	1	0.928255	1.07729
RBM10	-0.09992	1	0.933086	1.07171
Gain: 12q14.3-15	0.042088	1	1.0296	0.971248
LOH: 5q11.2-31.2 (APC)	0.069218	1	1.04915	0.953154
HD: 9q12-21.11	0.090244	1	1.06455	0.939364
NF1	0.090244	1	1.06455	0.939364
HD: 13q14.2-31.3 (RB1)	0.090763	1	1.06493	0.939026
HD: 15q12-22.33 (MGA)	0.090763	1	1.06493	0.939026
ARID1A	0.091287	1	1.06532	0.938685
Gain: 7p (EGFR)	0.163386	0.862656	1.11991	0.892927
LOH: 6q12-27 (RSPO3, ESR1, ARID1B)	0.191403	0.758915	1.14187	0.875754
Gain: 3q26.2	0.20608	0.767745	1.15355	0.86689
Gain: 8q (PABPC1)	0.250783	0.63286	1.18985	0.84044
HD: 9p24.3-11.2 (PSIP1, CDKN2A)	0.358341	0.487082	1.28195	0.780061
Gain: 7q (POT1, KMT2C, BRAF, MET)	0.500399	0.285602	1.4146	0.706911
Gain: 20q13.13-13.33 (GNAS)	0.722689	0.075422	1.65026	0.605967
PIK3CA	0.722924	0.487082	1.65052	0.605868
Gain: 6p25.3-11.2	0.79093	0.037757	1.73019	0.577971
SETD2	0.842759	0.662401	1.79348	0.557576
Gain: 14q12-21.2 (NKX2-1)	0.903594	0.017951	1.87072	0.534553
PTEN	0.922278	0.547141	1.89511	0.527675
Gain: 17q12-25.3 (ERBB2, CDK12)	1.07753	0.003415	2.11042	0.473839
NRG1	1.0954	0.767745	2.13673	0.468006
KMT2D	1.11377	0.514978	2.16411	0.462085
Gain: 16p	1.29375	0.000561	2.45165	0.407888
Gain: 1q21.1-44 (PDE4DIP)	1.54671	3.44e-05	2.9215	0.342291
Gain: 5p (DROSHA)	1.58927	6.34e-05	3.00897	0.33234
CTNNB1	1.59297	0.075948	3.01669	0.331489
Gain: 16q11.2-12.2	1.68751	2.35e-06	3.22101	0.310461
KEAP1	1.68752	0.547141	3.22102	0.310461
Gain: 5q (PDGFRB, FGFR4, APC)	1.69419	2.21e-06	3.23595	0.309028
SMARCA4	1.70532	0.321939	3.26102	0.306653
BCORL1	2.44011	0.235083	5.42684	0.184269
HD: 17p13.1-11.2	2.94221	0.080901	7.68588	0.130109
ERBB2	2.94221	0.080901	7.68588	0.130109
MED12	2.94221	0.080901	7.68588	0.130109
KRAS	∞	0.021455	∞	0
STK11	∞	0.662401	∞	0
GNAS	∞	0.003236	∞	0
CDKN2A	∞	0.235083	∞	0

## Sheet: TS8 event Never smoked vs Smoke
Table S8: Never smoked vs Smoked event preferences
Event	log2(OR)	FDR
EGFR	-4.23661	1.57112e-24
Gain: 16q11.2-12.2	-2.08014	3.91204e-07
Gain: 16p	-1.95941	5.29078e-09
HD: 9p24.3-11.2 (PSIP1, CDKN2A)	-1.13138	0.00846705
Gain: 7p (EGFR)	-0.845162	0.0143198
ERBB2	-0.765592	0.73562
Gain: 5q (PDGFRB, FGFR4, APC)	-0.522746	0.165485
RBM10	-0.456314	0.719392
CTNNB1	-0.342239	0.890457
Gain: 7q (POT1, KMT2C, BRAF, MET)	-0.227113	0.62162
LOH: 8p (NRG1)	-0.221903	0.68788
PIK3CA	-0.173862	1
LOH: 18p11.32-11.21	-0.160677	0.790792
HD: 19p13.3-12 (KEAP1, STK11, SMARCA4)	-0.136554	1
Gain: 20q13.13-13.33 (GNAS)	-0.129831	0.848074
LOH: 9p24.3-11 (PSIP1, CDKN2A)	-0.0842562	0.890457
LOH: 15p11.2	-0.0424319	0.969322
LOH: 13q (FLT3, RB1)	-0.019093	1
SETD2	-0.00539458	1
Gain: 14q12-21.2 (NKX2-1)	0.0532182	0.969322
LOH: 12q21.2-24.33 (NCOR2, SETD1B)	0.0980497	0.848074
LOH: 12p13.33-12.1 (ATF7IP)	0.108244	0.848074
Gain: 5p (DROSHA)	0.151242	0.790792
Gain: 12q14.3-15	0.159385	0.780227
LOH: 10q11.22-26.3 (NT5C2, PTEN)	0.170464	0.747426
LOH: 15q11.1-22.31 (MGA)	0.282781	0.577829
LOH: 1p22.1-13.2 (RPL5)	0.319546	0.497077
LOH: 18q (SETBP1, SMAD4)	0.38832	0.333568
BCORL1	0.424131	0.728253
Gain: 17q12-25.3 (ERBB2, CDK12)	0.449175	0.266006
STAG2	0.579885	0.584725
LOH: 16q12.2-24.3 (ZFHX3)	0.629224	0.0719943
Gain: 6p25.3-11.2	0.681524	0.0583087
HD: 15q12-22.33 (MGA)	0.684885	0.62162
LOH: 3q (MB21D2, PIK3CA, TBL1XR1)	0.729456	0.037211
Gain: 3q26.2	0.770916	0.0409882
LOH: 19q13.2-13.43	0.826045	0.0166918
LOH: 9q12-34.3 (BRD3)	0.85249	0.0196826
HD: 21q11.2-21.1	0.951107	0.577829
Gain: 8q (PABPC1)	1.04973	0.00295725
HD: 9q12-21.11	1.0981	0.511548
HD: 17p13.1-11.2	1.11106	0.404022
LOH: 17p13.3-11.2 (TP53)	1.19227	0.00119548
APC	1.20112	0.127329
LOH: 5q11.2-31.2 (APC)	1.22496	0.000223988
LOH: 6q12-27 (RSPO3, ESR1, ARID1B)	1.24018	0.000253107
LOH: 3p (TGFBR2, BAP1, SETD2, CTNNB1, ROBO2)	1.24314	0.000253107
LOH: 22q11.23-13.31	1.30766	7.55714e-05
PTEN	1.3201	0.113656
MED12	1.4079	0.0903457
HD: 13q14.2-31.3 (RB1)	1.44436	0.242966
ARID1A	1.48449	0.0446612
TP53	1.50421	6.3618e-06
RB1	1.56849	0.0228189
HD: 10q21.2-23.31 (PTEN)	1.69351	0.250257
NCOR2	1.73649	0.0607736
BIRC6	1.90746	0.00194086
Gain: 1q21.1-44 (PDE4DIP)	1.91754	1.13701e-06
KMT2C	2.23304	0.0033344
KMT2D	2.37124	0.00138505
GNAS	2.52838	2.0132e-05
KRAS	2.64834	4.19546e-10
MGA	2.79828	5.44077e-06
FAT4	3.00955	4.125e-08
NF1	3.03524	3.3624e-06
CDKN2A	3.09543	0.00060296
LOH: 19p (KEAP1, STK11, SMARCA4)	3.53238	8.1021e-21
SMARCA4	3.65506	4.12562e-09
NRG1	3.92991	6.3618e-06
ROBO2	4.04988	2.25771e-06
LRP1B	4.25748	2.06564e-25
KEAP1	4.99994	5.14911e-21
STK11	5.52449	3.90599e-25

## Sheet: TS9 All LUAD signature NSD vs S
Table S9: All LUAD NSD vs SD signature trajectory preferences
Event	log2(OR)	FDR
SBS33	-∞	1
SBS39	-∞	0.0202943
ID10	-∞	0.390959
ID11	-∞	0.0798708
ID15	-∞	1
ID1	-4.39778	1.09027e-24
SBS1	-4.05389	1.56165e-10
DBS4	-3.67274	1.02643e-36
SBS22a	-2.26853	0.0441115
SBS12	-2.2236	2.61075e-06
DBS11	-2.20608	2.02833e-09
ID8	-2.14455	1.12342e-14
SBS18	-1.96892	4.15534e-06
CN18	-1.84818	0.000581299
DBS9	-1.83911	0.00220587
CN6	-1.81597	0.000875562
SBS40a	-1.8053	2.5561e-10
SV4	-1.72621	4.70111e-10
ID23	-1.71615	0.00192432
SV10	-1.62117	3.25725e-05
ID5	-1.49454	6.93931e-08
SBS8	-1.47842	0.00426068
DBS18	-1.461	0.717053
SV6	-1.32444	8.39647e-06
ID24	-1.11636	0.155821
SV9	-1.05831	0.0019712
CN7	-1.03247	0.0365441
DBS5	-1.02399	0.483314
DBS13	-0.815613	0.076679
ID14	-0.71679	1
ID2	-0.650487	0.0345729
ID9	-0.634095	0.0546189
CN2	-0.579452	0.0546189
SBS13	-0.362036	0.242369
SBS2	-0.344142	0.276291
SV2	-0.183256	0.612699
CN1	-0.136186	0.713359
CN20	-0.121581	0.713359
CN9	0.233214	0.492077
SV7	0.284491	0.499411
ID6	0.47469	0.562162
DBS6	0.717598	0.0400701
ID19	0.873512	1
DBS2	0.898711	0.0645629
SBS17b	1.68446	0.0159575
SBS3	1.7094	0.0265364
CN3	1.76438	0.0660584
ID3	2.24953	8.12498e-16
SBS17a	2.39446	0.00926029
SV5	2.67356	1.20801e-21
CN14	2.71895	0.022538
SV8	2.81444	1.66808e-05
SBS92	2.91905	0.0106411
SV1	2.97408	0.000129563
CN11	3.9011	1.69325e-07
CN19	4.10846	6.25433e-11
SBS4	4.94233	7.32263e-50
SBS100	5.48663	1.46137e-42
SBS5	∞	0.390959
SBS21	∞	0.438179
SBS44	∞	0.438179
SV3	∞	0.0660584

## Sheet: TS10 SBS4-neg NS signature NSD 
Table S10: SBS4-negative NS-LUAD NSD vs SD signature trajectory preferences
Event	log2(OR)	FDR
SBS1	-∞	1
SBS33	-∞	1
SBS39	-∞	0.553872
SBS92	-∞	1
SBS100	-∞	1
DBS18	-∞	1
ID10	-∞	1
ID11	-∞	0.964114
ID15	-∞	1
CN3	-∞	1
CN11	-∞	1
CN14	-∞	1
CN19	-∞	1
SV1	-∞	1
SV3	-∞	1
SV8	-∞	1
SV4	-1.84311	0.000194399
CN7	-1.8424	0.168638
CN20	-1.75398	0.00127717
SV6	-1.64705	0.0026606
CN2	-1.47888	0.0026606
SV9	-1.42885	0.0536409
DBS4	-1.17135	0.168638
SBS12	-1.13563	0.282762
ID8	-1.02271	0.101693
SBS18	-0.978115	0.309185
ID3	-0.855292	0.309185
DBS2	-0.803229	0.402918
SBS22a	-0.800895	1
ID5	-0.77658	0.264793
ID1	-0.739229	0.921559
CN18	-0.69485	0.693339
SV2	-0.664186	0.421067
SBS40a	-0.662047	0.461468
DBS11	-0.633157	0.512953
CN6	-0.628902	0.693339
DBS6	-0.321118	0.964114
DBS9	-0.302644	1
SBS13	-0.280337	0.921559
SBS2	-0.226335	0.964114
SBS8	-0.216554	1
ID9	-0.104716	1
ID24	-0.0797125	1
ID23	-0.0780512	1
SV10	0.0384884	1
DBS5	0.151635	1
SV7	0.301339	0.964114
CN9	0.536117	0.547175
ID14	0.739229	0.921559
DBS13	0.790271	0.414219
ID2	1.00225	0.264793
SBS17b	1.19465	0.583978
CN1	1.23161	0.0274455
ID6	1.24156	0.470904
SBS4	1.32644	0.819729
SBS3	1.34006	0.583989
SBS17a	1.34006	0.583989
SV5	1.96039	0.000137252
ID19	2.32648	0.65555
SBS5	∞	1
SBS21	∞	0.470904
SBS44	∞	0.470904

[truncated: 8 more sheets: TS11 SBS4+ S signature NSD vs S, TS12 NSD-Loss vs NSD-Gain signa, TS13 MDM2 amplifications via ec, TS14 Trajectory-wide metrics - , TS15 Trajectory-wide metrics - , TS16 Trajectory-wide metrics - , TS17 NS event preferences when , TS18 Sample details]
